# Supplementary material for: No causal relationship between glucose and inflammatory bowel disease: a bidirectional two-sample mendelian randomization study
Source: BMC Med Genomics. 2024 Jun 12;17:159. doi: 10.1186/s12920-024-01923-6 (PMC11167808; doi:10.1186/s12920-024-01923-6)
Supplement: Supplementary file 5 — Supplementary Material 5 [file 12920_2024_1923_MOESM5_ESM.xlsx]

## Sheet: Supplementary Table 1
Supplementary Table 1. Detailed information of instrumental variables used in MR analyses
Glucose and glycemic traits	IBDs traits	SNP	Effect allele	Other allele	Exposure (Glucose and glycemic traits)			Outcome (IBDs traits)			F-statstic
					Beta	SE	P-value	Beta	SE	P-value
Glucose	IBD	rs10305457	T	C	0.0235	0.0032	1.20893e-14	-0.0071	0.0357	0.8425	53.9011
Glucose	IBD	rs10487796	A	T	-0.0261	0.0016	4.61849e-52	0.0008	0.02	0.9664	265.391
Glucose	IBD	rs1057394	A	G	-0.0124	0.0018	1.91117e-12	0.0481	0.0207	0.0203498	47.4339
Glucose	IBD	rs10811660	A	G	-0.0223	0.0022	7.9378e-25	-0.0085	0.0283	0.7633	102.64
Glucose	IBD	rs10830963	G	C	0.0772	0.0019	1e-200	0.0057	0.0207	0.782699	1624.07
Glucose	IBD	rs10838524	G	A	-0.0238	0.0016	1.55883e-40	-0.0052	0.0201	0.7967	220.776
Glucose	IBD	rs10838693	C	G	0.0177	0.0018	3.44191e-23	-0.0182	0.0211	0.3883	96.6003
Glucose	IBD	rs10974438	C	A	0.0198	0.0017	9.84691e-31	-0.0108	0.0205	0.5994	135.469
Glucose	IBD	rs11603349	C	T	-0.0236	0.0022	3.11602e-25	0.0344	0.0234	0.1409	114.941
Glucose	IBD	rs11610045	A	G	0.0144	0.0019	3.25987e-13	0.0116	0.02	0.564	57.407
Glucose	IBD	rs11619319	G	A	0.0173	0.002	3.41193e-20	-0.0367	0.0228	0.108	74.766
Glucose	IBD	rs11708067	G	A	-0.0281	0.002	1.62592e-43	0.0115	0.0265	0.663201	197.013
Glucose	IBD	rs12055786	T	C	0.012	0.0017	1.166e-11	-0.0033	0.0201	0.8704	49.8018
Glucose	IBD	rs12541643	T	C	0.0118	0.0019	4.51097e-09	0.0034	0.0199	0.8657	38.5554
Glucose	IBD	rs1260326	C	T	0.0282	0.0017	4.48126e-65	-0.0361	0.0209	0.0836007	274.414
Glucose	IBD	rs12784552	G	A	-0.0329	0.003	2.86286e-31	-0.0337	0.0348	0.3325	120.123
Glucose	IBD	rs12888855	A	C	-0.0135	0.002	6.01866e-12	0.0164	0.0256	0.5211	45.5414
Glucose	IBD	rs12898997	T	C	-0.0098	0.0017	4.64098e-09	0.051	0.02	0.0109099	33.2205
Glucose	IBD	rs157512	C	T	-0.0134	0.0021	5.426e-10	0.0263	0.0217	0.2254	40.6996
Glucose	IBD	rs1604038	T	C	-0.0198	0.0018	4.46786e-28	0.0252	0.0225	0.2626	120.853
Glucose	IBD	rs16851397	G	A	-0.0327	0.0042	1.26009e-12	0.0395	0.0544	0.4686	60.5801
Glucose	IBD	rs16913693	G	T	-0.0394	0.0049	2.81968e-16	0.134	0.064	0.0361801	64.6124
Glucose	IBD	rs17168486	T	C	0.028	0.0021	4.16965e-36	-0.0008	0.0249	0.9742	177.461
Glucose	IBD	rs17265513	C	T	0.0158	0.0021	5.10152e-14	0.0412	0.0221	0.0622501	56.5752
Glucose	IBD	rs17270243	G	A	0.0104	0.0021	3.61601e-08	-0.0211	0.0253	0.4047	24.5198
Glucose	IBD	rs17437560	T	C	-0.0175	0.0032	3.33096e-08	0.0075	0.043	0.8625	29.898
Glucose	IBD	rs174583	T	C	-0.0168	0.0017	3.37132e-22	0.0491	0.0202	0.01483	97.5649
Glucose	IBD	rs1820176	C	T	-0.0247	0.002	1.90502e-34	0.0012	0.0214	0.9551	152.289
Glucose	IBD	rs189548	A	G	-0.0123	0.002	2.81099e-09	-0.0328	0.0238	0.1684	37.8079
Glucose	IBD	rs194518	A	G	0.0102	0.0018	8.75709e-09	0.027	0.0201	0.1798	32.1005
Glucose	IBD	rs2075423	T	G	-0.0161	0.0017	3.18273e-21	-0.0135	0.0201	0.4998	89.611
Glucose	IBD	rs2238435	G	C	-0.0112	0.0019	3.82402e-09	-0.0278	0.0201	0.1675	34.7355
Glucose	IBD	rs2302593	G	C	-0.0106	0.0017	5.66905e-10	-0.0104	0.0199	0.6004	38.8634
Glucose	IBD	rs2461385	C	T	-0.0217	0.0024	2.73023e-19	0.0114	0.0309	0.7133	81.6843
Glucose	IBD	rs2595701	G	A	-0.0189	0.0021	4.47816e-19	-0.0179	0.0217	0.4083	80.9338
Glucose	IBD	rs2657879	G	A	0.0119	0.0022	7.33398e-09	0.0337	0.0258	0.1911	29.2494
Glucose	IBD	rs2839671	A	G	-0.016	0.0022	8.37915e-14	-0.0051	0.0291	0.8601	52.8642
Glucose	IBD	rs348330	A	G	-0.0122	0.002	3.03599e-10	0.0332	0.0209	0.1121	37.1958
Glucose	IBD	rs35889227	T	G	-0.013	0.0019	3.36504e-10	-0.0245	0.0206	0.2355	46.7921
Glucose	IBD	rs3778321	A	G	-0.0186	0.0021	3.15718e-17	0.0081	0.024	0.7361	78.3869
Glucose	IBD	rs3829109	A	G	-0.0163	0.002	1.08693e-15	0.0265	0.0208	0.2039	66.3779
Glucose	IBD	rs3842753	G	T	-0.0134	0.0022	2.84099e-09	-0.0183	0.0247	0.4585	37.0851
Glucose	IBD	rs39713	T	C	-0.0169	0.0031	1.76701e-08	0.0118	0.0356	0.741	29.711
Glucose	IBD	rs4760278	A	C	-0.011	0.002	3.33096e-08	0.0342	0.024	0.1541	30.2406
Glucose	IBD	rs4862423	T	C	0.0123	0.0019	4.44703e-10	-0.0011	0.0206	0.9562	41.8907
Glucose	IBD	rs507666	A	G	0.0164	0.0021	6.99198e-17	-0.0205	0.0247	0.4075	60.951
Glucose	IBD	rs537183	T	C	0.0663	0.0017	1e-200	0.0023	0.021	0.9128	1498.18
Glucose	IBD	rs58925536	T	C	0.0306	0.0053	5.82103e-09	0.0358	0.055	0.515	33.3229
Glucose	IBD	rs6113722	A	G	-0.0424	0.0044	7.65949e-25	-0.0024	0.0527	0.9637	92.7727
Glucose	IBD	rs6489811	G	A	0.011	0.0018	3.26701e-09	0.0267	0.0204	0.1905	37.3314
Glucose	IBD	rs6538804	G	C	-0.0142	0.0019	9.41239e-14	-0.0401	0.0208	0.0539896	55.8243
Glucose	IBD	rs6598541	G	A	-0.0114	0.0017	4.12382e-12	0.0162	0.0208	0.4376	44.9483
Glucose	IBD	rs6662924	A	C	0.0143	0.0023	3.34103e-10	-0.0051	0.0249	0.8373	38.6407
Glucose	IBD	rs6808574	C	T	0.0127	0.0017	7.20941e-14	-0.0003	0.0204	0.99	55.7781
Glucose	IBD	rs7012637	A	G	-0.018	0.0017	9.74541e-25	0.0104	0.0226	0.644899	111.984
Glucose	IBD	rs7095788	T	C	-0.0106	0.0018	1.97601e-09	-0.0008	0.0211	0.9686	34.6667
Glucose	IBD	rs7163757	T	C	-0.0217	0.0016	2.64119e-36	-0.0112	0.02	0.574399	183.603
Glucose	IBD	rs7178572	G	A	0.0121	0.0018	7.08598e-10	-0.0183	0.0212	0.388	45.1675
Glucose	IBD	rs7708285	A	G	-0.0133	0.0019	1.253e-09	0.065	0.0239	0.00660906	48.9756
Glucose	IBD	rs77981966	T	C	-0.0246	0.0035	1.58016e-14	0.0941	0.0556	0.0907507	49.376
Glucose	IBD	rs78132593	A	C	-0.0147	0.0022	2.59801e-10	0.0313	0.0253	0.216	44.6264
Glucose	IBD	rs7903146	T	C	0.0259	0.0019	1.9948e-35	-0.0095	0.0249	0.7009	185.474
Glucose	IBD	rs878521	A	G	0.0549	0.002	2.6485e-174	0.028	0.0245	0.2534	747.867
Glucose	IBD	rs896854	C	T	-0.0099	0.0016	5.61203e-09	-0.0283	0.0199	0.154	38.2702
Glucose	IBD	rs9348441	A	T	0.0176	0.0018	4.40251e-20	0.0166	0.0211	0.4305	95.5129
Glucose	IBD	rs9650069	T	C	-0.0286	0.0018	8.30615e-58	0.0171	0.0205	0.4055	251.82
Glucose	UC	rs10305457	T	C	0.0235	0.0032	1.20893e-14	0.0087	0.0551	0.875	53.9011
Glucose	UC	rs10487796	A	T	-0.0261	0.0016	4.61849e-52	-0.0124	0.0309	0.6871	265.391
Glucose	UC	rs1057394	A	G	-0.0124	0.0018	1.91117e-12	0.0445	0.0321	0.1652	47.4339
Glucose	UC	rs10811660	A	G	-0.0223	0.0022	7.9378e-25	-0.0368	0.0438	0.401	102.64
Glucose	UC	rs10830963	G	C	0.0772	0.0019	1e-200	-0.0073	0.0321	0.8201	1624.07
Glucose	UC	rs10838524	G	A	-0.0238	0.0016	1.55883e-40	0.0297	0.0311	0.3393	220.776
Glucose	UC	rs10838693	C	G	0.0177	0.0018	3.44191e-23	-0.0576	0.0327	0.0776801	96.6003
Glucose	UC	rs10974438	C	A	0.0198	0.0017	9.84691e-31	-0.0173	0.0317	0.585901	135.469
Glucose	UC	rs11603349	C	T	-0.0236	0.0022	3.11602e-25	0.0507	0.0361	0.16	114.941
Glucose	UC	rs11610045	A	G	0.0144	0.0019	3.25987e-13	0.0089	0.031	0.772899	57.407
Glucose	UC	rs11619319	G	A	0.0173	0.002	3.41193e-20	-0.0374	0.0353	0.2891	74.766
Glucose	UC	rs11708067	G	A	-0.0281	0.002	1.62592e-43	-0.01	0.041	0.8063	197.013
Glucose	UC	rs12055786	T	C	0.012	0.0017	1.166e-11	-0.0235	0.031	0.4479	49.8018
Glucose	UC	rs12541643	T	C	0.0118	0.0019	4.51097e-09	-0.0317	0.0308	0.3035	38.5554
Glucose	UC	rs1260326	C	T	0.0282	0.0017	4.48126e-65	-0.0449	0.0323	0.1644	274.414
Glucose	UC	rs12784552	G	A	-0.0329	0.003	2.86286e-31	-0.0934	0.0538	0.0823304	120.123
Glucose	UC	rs12888855	A	C	-0.0135	0.002	6.01866e-12	0.0356	0.0396	0.3689	45.5414
Glucose	UC	rs12898997	T	C	-0.0098	0.0017	4.64098e-09	0.0453	0.031	0.1442	33.2205
Glucose	UC	rs157512	C	T	-0.0134	0.0021	5.426e-10	0.051	0.0336	0.1289	40.6996
Glucose	UC	rs1604038	T	C	-0.0198	0.0018	4.46786e-28	0.0201	0.0348	0.563101	120.853
Glucose	UC	rs16851397	G	A	-0.0327	0.0042	1.26009e-12	-0.0557	0.0844	0.5088	60.5801
Glucose	UC	rs16913693	G	T	-0.0394	0.0049	2.81968e-16	0.2156	0.099	0.0294999	64.6124
Glucose	UC	rs17168486	T	C	0.028	0.0021	4.16965e-36	-0.0057	0.0385	0.8825	177.461
Glucose	UC	rs17265513	C	T	0.0158	0.0021	5.10152e-14	0.0764	0.0342	0.0253198	56.5752
Glucose	UC	rs17270243	G	A	0.0104	0.0021	3.61601e-08	0.0074	0.0391	0.8508	24.5198
Glucose	UC	rs17437560	T	C	-0.0175	0.0032	3.33096e-08	0.039	0.0667	0.558799	29.898
Glucose	UC	rs174583	T	C	-0.0168	0.0017	3.37132e-22	0.0628	0.0312	0.0442497	97.5649
Glucose	UC	rs1820176	C	T	-0.0247	0.002	1.90502e-34	-0.0092	0.0331	0.781399	152.289
Glucose	UC	rs189548	A	G	-0.0123	0.002	2.81099e-09	-0.0526	0.0369	0.1536	37.8079
Glucose	UC	rs194518	A	G	0.0102	0.0018	8.75709e-09	0.0222	0.0312	0.4769	32.1005
Glucose	UC	rs2075423	T	G	-0.0161	0.0017	3.18273e-21	-0.0379	0.031	0.2218	89.611
Glucose	UC	rs2238435	G	C	-0.0112	0.0019	3.82402e-09	-0.0331	0.0312	0.2883	34.7355
Glucose	UC	rs2302593	G	C	-0.0106	0.0017	5.66905e-10	-0.0165	0.0308	0.5914	38.8634
Glucose	UC	rs2461385	C	T	-0.0217	0.0024	2.73023e-19	0.0225	0.0478	0.6384	81.6843
Glucose	UC	rs2595701	G	A	-0.0189	0.0021	4.47816e-19	-0.0053	0.0336	0.8752	80.9338
Glucose	UC	rs2657879	G	A	0.0119	0.0022	7.33398e-09	0.025	0.04	0.5319	29.2494
Glucose	UC	rs2839671	A	G	-0.016	0.0022	8.37915e-14	-0.0744	0.045	0.0984306	52.8642
Glucose	UC	rs348330	A	G	-0.0122	0.002	3.03599e-10	0.0161	0.0323	0.6186	37.1958
Glucose	UC	rs35889227	T	G	-0.013	0.0019	3.36504e-10	-0.0578	0.0319	0.0701908	46.7921
Glucose	UC	rs3778321	A	G	-0.0186	0.0021	3.15718e-17	0.0264	0.0371	0.4769	78.3869
Glucose	UC	rs3829109	A	G	-0.0163	0.002	1.08693e-15	0.0196	0.0323	0.5448	66.3779
Glucose	UC	rs3842753	G	T	-0.0134	0.0022	2.84099e-09	-0.0238	0.0383	0.533801	37.0851
Glucose	UC	rs39713	T	C	-0.0169	0.0031	1.76701e-08	-0.0135	0.0552	0.8062	29.711
Glucose	UC	rs4760278	A	C	-0.011	0.002	3.33096e-08	0.0547	0.0372	0.141	30.2406
Glucose	UC	rs4862423	T	C	0.0123	0.0019	4.44703e-10	0.0173	0.0318	0.5863	41.8907
Glucose	UC	rs507666	A	G	0.0164	0.0021	6.99198e-17	-0.0123	0.0383	0.748001	60.951
Glucose	UC	rs537183	T	C	0.0663	0.0017	1e-200	0.0088	0.0325	0.7858	1498.18
Glucose	UC	rs58925536	T	C	0.0306	0.0053	5.82103e-09	0.0542	0.0849	0.5229	33.3229
Glucose	UC	rs6113722	A	G	-0.0424	0.0044	7.65949e-25	-0.0679	0.0815	0.4051	92.7727
Glucose	UC	rs6489811	G	A	0.011	0.0018	3.26701e-09	0.0397	0.0315	0.2076	37.3314
Glucose	UC	rs6538804	G	C	-0.0142	0.0019	9.41239e-14	-0.0724	0.0322	0.0245799	55.8243
Glucose	UC	rs6598541	G	A	-0.0114	0.0017	4.12382e-12	0.0093	0.0322	0.7719	44.9483
Glucose	UC	rs6662924	A	C	0.0143	0.0023	3.34103e-10	-0.0427	0.0385	0.2677	38.6407
Glucose	UC	rs6808574	C	T	0.0127	0.0017	7.20941e-14	-0.0039	0.0316	0.9026	55.7781
Glucose	UC	rs7012637	A	G	-0.018	0.0017	9.74541e-25	-0.0014	0.035	0.9691	111.984
Glucose	UC	rs7095788	T	C	-0.0106	0.0018	1.97601e-09	-0.0047	0.0327	0.8853	34.6667
Glucose	UC	rs7163757	T	C	-0.0217	0.0016	2.64119e-36	-0.0257	0.031	0.4062	183.603
Glucose	UC	rs7178572	G	A	0.0121	0.0018	7.08598e-10	-0.0166	0.0329	0.614301	45.1675
Glucose	UC	rs7708285	A	G	-0.0133	0.0019	1.253e-09	0.048	0.037	0.1946	48.9756
Glucose	UC	rs77981966	T	C	-0.0246	0.0035	1.58016e-14	-0.0085	0.0863	0.9218	49.376
Glucose	UC	rs78132593	A	C	-0.0147	0.0022	2.59801e-10	0.0212	0.0391	0.588	44.6264
Glucose	UC	rs7903146	T	C	0.0259	0.0019	1.9948e-35	-0.0088	0.0384	0.8195	185.474
Glucose	UC	rs878521	A	G	0.0549	0.002	2.6485e-174	0.0517	0.0379	0.1725	747.867
Glucose	UC	rs896854	C	T	-0.0099	0.0016	5.61203e-09	-0.0104	0.0307	0.7356	38.2702
Glucose	UC	rs9348441	A	T	0.0176	0.0018	4.40251e-20	0.0477	0.0326	0.1441	95.5129
Glucose	UC	rs9650069	T	C	-0.0286	0.0018	8.30615e-58	0.0329	0.0318	0.3015	251.82
Glucose	CD	rs10487796	A	T	-0.0261	0.0016	4.61849e-52	-0.0146088	0.0125442	0.244187	265.391
Glucose	CD	rs10811660	A	G	-0.0223	0.0022	7.9378e-25	-0.0109439	0.0164012	0.504603	102.64
Glucose	CD	rs10974438	C	A	0.0198	0.0017	9.84691e-31	-0.0322705	0.0130904	0.0136934	135.469
Glucose	CD	rs11610045	A	G	0.0144	0.0019	3.25987e-13	0.0031856	0.0128295	0.803901	57.407
Glucose	CD	rs11708067	G	A	-0.0281	0.002	1.62592e-43	0.0103509	0.0149991	0.490131	197.013
Glucose	CD	rs1260326	C	T	0.0282	0.0017	4.48126e-65	-0.114633	0.0120422	1.74381e-21	274.414
Glucose	CD	rs17168486	T	C	0.028	0.0021	4.16965e-36	-0.000440135	0.0160932	0.978181	177.461
Glucose	CD	rs194518	A	G	0.0102	0.0018	8.75709e-09	-0.0275315	0.0124508	0.0270203	32.1005
Glucose	CD	rs2839671	A	G	-0.016	0.0022	8.37915e-14	-0.0303752	0.0161698	0.0603115	52.8642
Glucose	CD	rs3829109	A	G	-0.0163	0.002	1.08693e-15	0.111932	0.0137802	4.56247e-16	66.3779
Glucose	CD	rs3842753	G	T	-0.0134	0.0022	2.84099e-09	-0.0346929	0.0138077	0.0119853	37.0851
Glucose	CD	rs39713	T	C	-0.0169	0.0031	1.76701e-08	0.0320632	0.0229972	0.16325	29.711
Glucose	CD	rs4760278	A	C	-0.011	0.002	3.33096e-08	0.016082	0.0152477	0.291556	30.2406
Glucose	CD	rs77981966	T	C	-0.0246	0.0035	1.58016e-14	0.182656	0.0222451	2.1923e-16	49.376
Glucose	CD	rs9348441	A	T	0.0176	0.0018	4.40251e-20	0.0515914	0.0134628	0.000127034	95.5129
HbA1c	IBD	rs10830963	G	C	0.0664	0.0115	6.85299e-09	0.0057	0.0207	0.782699	33.2093
HbA1c	IBD	rs113630867	T	C	-0.0725	0.0114	2.173e-10	0.0095	0.0243	0.696101	40.2566
HbA1c	IBD	rs17476364	C	T	-0.3158	0.017	4.78961e-77	-0.0227	0.0422	0.5905	331.993
HbA1c	IBD	rs2044338	G	A	-0.0636	0.011	8.60696e-09	-0.0598	0.0211	0.00461796	33.2999
HbA1c	IBD	rs2908289	A	G	0.0992	0.0129	1.16788e-14	0.0162	0.0321	0.6141	58.7356
HbA1c	IBD	rs2968478	G	T	0.0643	0.0101	2.18499e-10	0.0219	0.0202	0.2783	40.341
HbA1c	IBD	rs4760682	A	C	0.0818	0.0134	9.04503e-10	-0.0152	0.0272	0.5771	37.1043
HbA1c	IBD	rs560887	C	T	0.1182	0.0111	2.26621e-26	-0.0114	0.0216	0.5975	111.944
HbA1c	IBD	rs61872784	A	T	0.0845	0.0116	3.60911e-13	0.005	0.0259	0.8466	52.7414
HbA1c	IBD	rs7644261	G	C	-0.0723	0.0111	6.61455e-11	0.0275	0.0225	0.2206	42.2187
HbA1c	IBD	rs79220007	C	T	-0.1206	0.0185	7.62781e-11	0.0295	0.0524	0.572499	42.2885
HbA1c	IBD	rs9895455	T	C	0.0911	0.0116	4.51336e-15	-0.0218	0.0235	0.3538	61.2427
HbA1c	UC	rs10830963	G	C	0.0664	0.0115	6.85299e-09	-0.0073	0.0321	0.8201	33.2093
HbA1c	UC	rs113630867	T	C	-0.0725	0.0114	2.173e-10	0.0083	0.0376	0.8253	40.2566
HbA1c	UC	rs17476364	C	T	-0.3158	0.017	4.78961e-77	-0.0179	0.0652	0.7838	331.993
HbA1c	UC	rs2044338	G	A	-0.0636	0.011	8.60696e-09	-0.0611	0.0327	0.0615304	33.2999
HbA1c	UC	rs2908289	A	G	0.0992	0.0129	1.16788e-14	0.0718	0.0496	0.1474	58.7356
HbA1c	UC	rs2968478	G	T	0.0643	0.0101	2.18499e-10	0.0386	0.0313	0.2166	40.341
HbA1c	UC	rs4760682	A	C	0.0818	0.0134	9.04503e-10	0.0226	0.0421	0.591199	37.1043
HbA1c	UC	rs560887	C	T	0.1182	0.0111	2.26621e-26	-0.0025	0.0335	0.9397	111.944
HbA1c	UC	rs61872784	A	T	0.0845	0.0116	3.60911e-13	0.0047	0.0401	0.9065	52.7414
HbA1c	UC	rs7644261	G	C	-0.0723	0.0111	6.61455e-11	0.0225	0.0348	0.5176	42.2187
HbA1c	UC	rs79220007	C	T	-0.1206	0.0185	7.62781e-11	-0.0121	0.081	0.8813	42.2885
HbA1c	UC	rs9895455	T	C	0.0911	0.0116	4.51336e-15	-0.0425	0.0363	0.2423	61.2427
HbA1c	CD	rs2908289	A	G	0.0992	0.0129	1.16788e-14	0.000122351	0.0163698	0.994036	58.7356
HbA1c	CD	rs560887	C	T	0.1182	0.0111	2.26621e-26	-0.0105831	0.0137914	0.442864	111.944
T2DM	IBD	rs10077431	A	C	-0.0487	0.0089	4.75499e-08	0.0051	0.0261	0.8446	29.939
T2DM	IBD	rs10087241	A	G	-0.0475	0.008	2.79602e-09	0.0197	0.0208	0.3422	35.25
T2DM	IBD	rs10100265	C	A	-0.0491	0.0079	6.28796e-10	-0.0349	0.027	0.1954	38.6239
T2DM	IBD	rs10114341	C	T	-0.0409	0.0072	1.15101e-08	-0.0145	0.0201	0.4719	32.2654
T2DM	IBD	rs10401969	C	T	0.0921	0.0133	4.13143e-12	-0.0077	0.0408	0.8503	47.9459
T2DM	IBD	rs1050226	G	A	-0.0491	0.0074	3.34195e-11	0.0113	0.0205	0.581599	44.019
T2DM	IBD	rs1061813	A	G	-0.0429	0.0073	3.37202e-09	0.0223	0.0205	0.2759	34.532
T2DM	IBD	rs1063355	G	T	0.0709	0.0079	3.71535e-19	-0.0667	0.0214	0.001789	80.5249
T2DM	IBD	rs10740322	A	G	0.0477	0.0085	2.10902e-08	-0.0237	0.0227	0.2965	31.4888
T2DM	IBD	rs10811661	C	T	-0.1569	0.0098	4.13238e-58	-0.0087	0.0283	0.7595	256.126
T2DM	IBD	rs10830963	G	C	0.0909	0.008	5.84655e-30	0.0057	0.0207	0.782699	129.055
T2DM	IBD	rs10842994	T	C	-0.0755	0.0091	1.01508e-16	0.0134	0.0262	0.609799	68.8206
T2DM	IBD	rs10974438	C	A	0.0591	0.0075	3.01301e-15	-0.0108	0.0205	0.5994	62.0825
T2DM	IBD	rs11098676	C	T	0.054	0.0096	2.02698e-08	0.0167	0.0259	0.5199	31.6375
T2DM	IBD	rs11107116	T	G	0.0467	0.0085	3.74999e-08	0.044	0.0229	0.0541602	30.1825
T2DM	IBD	rs1111875	T	C	-0.0948	0.0072	3.61493e-39	0.0475	0.0199	0.0166802	173.269
T2DM	IBD	rs11257655	T	C	0.0737	0.0087	1.96607e-17	0.0014	0.0226	0.9498	71.7464
T2DM	IBD	rs1127655	T	C	-0.0438	0.0079	2.47098e-08	0.0114	0.0199	0.5664	30.7363
T2DM	IBD	rs11708067	G	A	-0.0965	0.0086	5.93335e-29	0.0115	0.0265	0.663201	125.861
T2DM	IBD	rs11925227	A	G	-0.0534	0.0095	2.24999e-08	0.0186	0.0252	0.4605	31.5931
T2DM	IBD	rs11926707	C	T	0.0463	0.0082	1.68601e-08	0.0026	0.021	0.9022	31.878
T2DM	IBD	rs12088739	G	A	-0.0884	0.013	9.79264e-12	-0.0264	0.0423	0.5331	46.2333
T2DM	IBD	rs12299509	G	A	0.0467	0.0073	2.08699e-10	-0.0066	0.0203	0.744	40.9197
T2DM	IBD	rs12617659	T	C	-0.0685	0.0103	2.82683e-11	0.0136	0.028	0.6278	44.2229
T2DM	IBD	rs12910825	G	A	0.0517	0.0074	2.16421e-12	0.0164	0.0205	0.4258	48.8036
T2DM	IBD	rs12945601	C	T	-0.048	0.008	1.71799e-09	0.0048	0.02	0.8085	35.9959
T2DM	IBD	rs12970134	A	G	0.0555	0.008	5.30884e-12	-0.0182	0.0251	0.4665	48.1217
T2DM	IBD	rs13234269	A	T	-0.0583	0.0078	6.9775e-14	0.0179	0.0199	0.37	55.8564
T2DM	IBD	rs13239186	T	C	0.0539	0.0085	2.70402e-10	0.0024	0.0207	0.9074	40.2055
T2DM	IBD	rs13330951	G	A	-0.0456	0.0081	1.53801e-08	-0.0071	0.02	0.722301	31.6896
T2DM	IBD	rs13389219	T	C	-0.0722	0.0074	2.1062e-22	0.015	0.0209	0.4717	95.1664
T2DM	IBD	rs1359790	A	G	-0.0796	0.008	2.79512e-23	0.0069	0.0219	0.752801	98.9723
T2DM	IBD	rs1496653	G	A	-0.0769	0.0088	2.57217e-18	-0.0027	0.0215	0.9002	76.3457
T2DM	IBD	rs1552224	C	A	-0.1034	0.0101	8.63575e-25	0.0321	0.0233	0.1695	104.775
T2DM	IBD	rs16988333	G	A	-0.0745	0.013	9.16896e-09	0.0105	0.0357	0.7685	32.8383
T2DM	IBD	rs17086692	T	G	-0.0467	0.0084	2.48102e-08	-0.0174	0.0214	0.4159	30.9053
T2DM	IBD	rs17168486	T	C	0.0742	0.0094	2.17721e-15	-0.0008	0.0249	0.9742	62.2972
T2DM	IBD	rs17405722	A	G	0.087	0.0146	2.27798e-09	-0.0397	0.0332	0.2319	35.5046
T2DM	IBD	rs17411031	G	C	-0.045	0.0081	3.03501e-08	-0.0218	0.0231	0.344	30.8612
T2DM	IBD	rs1758632	G	C	0.0491	0.0081	1.36e-09	-0.0317	0.02	0.1128	36.7403
T2DM	IBD	rs17631783	T	C	-0.0487	0.0089	3.94903e-08	0.0171	0.0238	0.4711	29.939
T2DM	IBD	rs17791513	G	A	-0.1027	0.0148	4.61424e-12	0.0104	0.0305	0.7326	48.1451
T2DM	IBD	rs1801214	T	C	0.0903	0.0074	5.51569e-34	0.0213	0.0201	0.2894	148.838
T2DM	IBD	rs1899951	T	C	-0.1118	0.0109	1.63682e-24	0.0396	0.0264	0.134	105.17
T2DM	IBD	rs2058913	T	A	-0.0491	0.0078	3.26099e-10	-0.0264	0.0201	0.1888	39.6205
T2DM	IBD	rs2237892	T	C	-0.096	0.0157	8.74601e-10	0.0054	0.045	0.9047	37.3846
T2DM	IBD	rs2246618	T	C	0.0513	0.0084	1.20301e-09	-0.0009	0.023	0.9698	37.2928
T2DM	IBD	rs2261181	T	C	0.0985	0.0118	9.1791e-17	-0.0278	0.0384	0.4693	69.665
T2DM	IBD	rs2294120	G	A	-0.0443	0.0079	1.61801e-08	-0.0298	0.02	0.135	31.442
T2DM	IBD	rs2296173	G	A	0.065	0.0087	7.65773e-14	-0.0123	0.0253	0.625299	55.8101
T2DM	IBD	rs2299383	T	C	0.0412	0.0073	1.49001e-08	0.0116	0.0199	0.560701	31.8497
T2DM	IBD	rs243019	C	T	0.0566	0.0071	2.28981e-15	-0.0448	0.02	0.02509	63.5376
T2DM	IBD	rs2493394	G	A	0.073	0.0113	1.15101e-10	-0.071	0.0289	0.0142001	41.7284
T2DM	IBD	rs2796441	A	G	-0.0715	0.0073	1.962e-22	-0.0061	0.0201	0.7616	95.9043
T2DM	IBD	rs2820426	G	A	0.0521	0.0073	1.30197e-12	-0.02	0.0204	0.3277	50.9285
T2DM	IBD	rs2867125	C	T	0.0601	0.0096	4.32504e-10	-0.0025	0.0269	0.9254	39.188
T2DM	IBD	rs2908282	A	G	0.0552	0.0094	4.25001e-09	0.0158	0.0321	0.6218	34.4806
T2DM	IBD	rs2925979	C	T	-0.0534	0.0078	9.0615e-12	-0.0034	0.0213	0.8719	46.863
T2DM	IBD	rs2943656	G	A	0.0902	0.0074	6.6973e-34	-0.0035	0.0204	0.8628	148.509
T2DM	IBD	rs3217992	T	C	0.0527	0.0073	7.2277e-13	-0.0051	0.0204	0.8045	52.1081
T2DM	IBD	rs340874	C	T	0.0626	0.0073	8.40621e-18	0.0142	0.0201	0.4812	73.5198
T2DM	IBD	rs348330	A	G	-0.0487	0.0081	1.86402e-09	0.0332	0.0209	0.1121	36.1442
T2DM	IBD	rs3756784	G	T	0.0505	0.0091	2.58899e-08	-0.0206	0.0239	0.3895	30.7934
T2DM	IBD	rs3802177	A	G	-0.1217	0.008	2.32113e-52	0.0194	0.0205	0.345	231.256
T2DM	IBD	rs459193	G	A	0.0711	0.0083	8.80846e-18	-0.0234	0.0213	0.2717	73.3643
T2DM	IBD	rs4622883	G	A	-0.0435	0.0078	3.01599e-08	0.0106	0.0205	0.6064	31.099
T2DM	IBD	rs4686471	C	T	0.0534	0.0081	4.28154e-11	-0.001	0.0204	0.9613	43.4564
T2DM	IBD	rs4812829	A	G	0.0532	0.0095	2.44298e-08	-0.006	0.0245	0.8058	31.3569
T2DM	IBD	rs4823182	G	A	0.0482	0.0077	3.35799e-10	-0.0062	0.02	0.7552	39.1795
T2DM	IBD	rs4865796	A	G	0.053	0.0078	1.32892e-11	0.0117	0.021	0.5784	46.1636
T2DM	IBD	rs516946	C	T	0.0824	0.0085	3.15864e-22	-0.0317	0.0246	0.1989	93.9487
T2DM	IBD	rs5215	T	C	-0.0678	0.0073	2.08882e-20	0.0068	0.0199	0.7309	86.2379
T2DM	IBD	rs55966194	G	C	-0.0526	0.0088	2.25398e-09	0.0257	0.0243	0.2888	35.7238
T2DM	IBD	rs576674	A	G	-0.0654	0.0097	1.79184e-11	-0.0371	0.0342	0.2789	45.4517
T2DM	IBD	rs6059662	G	A	0.0446	0.0079	1.51199e-08	0.0274	0.0237	0.247	31.8693
T2DM	IBD	rs61953351	T	G	-0.07	0.0091	1.97606e-14	0.0054	0.0222	0.8089	59.1607
T2DM	IBD	rs622217	C	T	-0.0485	0.0077	3.12903e-10	-0.0118	0.0198	0.552901	39.6687
T2DM	IBD	rs6494307	G	C	-0.0443	0.0078	1.66802e-08	0.0114	0.02	0.5673	32.2533
T2DM	IBD	rs6515236	C	A	-0.0504	0.0091	3.34303e-08	0.0088	0.0245	0.7188	30.6716
T2DM	IBD	rs67232546	T	C	0.0596	0.0096	4.66101e-10	0.0025	0.0278	0.9275	38.5388
T2DM	IBD	rs6767484	G	A	0.1209	0.0076	2.70085e-56	-0.0127	0.0215	0.555199	252.865
T2DM	IBD	rs6785040	C	T	-0.0633	0.0111	1.26401e-08	0.0521	0.024	0.03002	32.5175
T2DM	IBD	rs6795735	T	C	-0.0558	0.0073	1.63005e-14	0.006	0.0207	0.7698	58.4176
T2DM	IBD	rs6878122	A	G	-0.0564	0.0079	1.18796e-12	0.0638	0.0237	0.007027	50.9607
T2DM	IBD	rs6960043	C	T	0.064	0.0071	3.61077e-19	0.0114	0.0202	0.5745	81.2333
T2DM	IBD	rs7144011	T	G	0.0482	0.0085	1.63599e-08	-0.0318	0.0233	0.1729	32.1523
T2DM	IBD	rs7177055	A	G	0.0647	0.0079	2.746e-16	-0.0185	0.0215	0.3894	67.0601
T2DM	IBD	rs7240767	C	T	0.0451	0.0081	2.157e-08	0.0311	0.0203	0.1265	30.9985
T2DM	IBD	rs72802358	C	G	-0.1168	0.0133	1.97015e-18	-0.0527	0.0337	0.1171	77.1044
T2DM	IBD	rs72892910	T	G	0.0648	0.0099	6.42836e-11	0.0329	0.0247	0.1824	42.8372
T2DM	IBD	rs735949	C	T	-0.0711	0.0106	1.94581e-11	-0.013	0.033	0.6934	44.9849
T2DM	IBD	rs753270	C	T	0.0528	0.0079	2.70209e-11	0.0154	0.0202	0.4458	44.6635
T2DM	IBD	rs7561798	G	A	0.04	0.0072	2.79402e-08	0	0.02	0.9993	30.8612
T2DM	IBD	rs7572970	G	A	0.059	0.0087	1.39091e-11	-0.0668	0.0246	0.00665304	45.9836
T2DM	IBD	rs7607777	T	G	-0.137	0.0125	9.39723e-28	0.0513	0.044	0.2445	120.077
T2DM	IBD	rs7674212	T	G	-0.0465	0.0075	6.18201e-10	0.0424	0.0202	0.0353598	38.4354
T2DM	IBD	rs7685296	T	C	-0.0511	0.0081	2.31702e-10	-0.0189	0.0219	0.3862	39.794
T2DM	IBD	rs7729395	T	C	0.1373	0.016	1.10103e-17	-0.0928	0.0433	0.0321603	73.6211
T2DM	IBD	rs7756992	G	A	0.1297	0.0078	5.99929e-62	0.017	0.021	0.4203	276.263
T2DM	IBD	rs7786095	G	A	-0.0743	0.0129	9.64295e-09	0.0181	0.0424	0.6703	33.1706
T2DM	IBD	rs780094	C	T	0.0692	0.0074	5.15941e-21	-0.04	0.0208	0.0539995	87.4242
T2DM	IBD	rs7845219	C	T	-0.0422	0.0072	4.54496e-09	-0.0238	0.0198	0.2294	34.3489
T2DM	IBD	rs7903146	T	C	0.3059	0.0077	1e-200	-0.0095	0.0249	0.7009	1570.68
T2DM	IBD	rs7929543	C	A	0.0828	0.0138	2.19902e-09	0.1108	0.0399	0.00550998	35.9959
T2DM	IBD	rs7955901	T	C	-0.0444	0.0072	7.16094e-10	0.032	0.0206	0.1194	38.0233
T2DM	IBD	rs8068804	A	G	0.0587	0.0078	4.41062e-14	-0.0181	0.0217	0.4048	56.6253
T2DM	IBD	rs8108269	G	T	0.0644	0.0079	3.11387e-16	-0.0043	0.0215	0.843	66.4398
T2DM	IBD	rs825476	T	C	0.0524	0.0073	6.80456e-13	0.0111	0.0203	0.5833	51.5166
T2DM	IBD	rs840967	A	C	-0.0497	0.008	5.44202e-10	0.0091	0.0199	0.6483	38.5905
T2DM	IBD	rs849135	A	G	-0.0999	0.0072	1.04112e-43	-0.0334	0.02	0.094541	192.402
T2DM	IBD	rs853974	C	T	-0.0601	0.0088	7.85778e-12	0.0391	0.0224	0.0801992	46.6359
T2DM	IBD	rs9369425	A	G	-0.0546	0.0085	1.12899e-10	-0.001	0.0215	0.9643	41.2564
T2DM	IBD	rs963740	T	A	-0.0479	0.0086	2.23198e-08	0.0034	0.0244	0.8882	31.0193
T2DM	IBD	rs9844972	C	G	0.0956	0.0148	1.02601e-10	0.0331	0.0439	0.4508	41.7192
T2DM	IBD	rs9894220	G	A	-0.0585	0.0079	1.51705e-13	-0.0495	0.0202	0.0143001	54.8256
T2DM	IBD	rs9928094	G	A	0.1045	0.0072	3.58922e-47	-0.0009	0.02	0.9631	210.517
T2DM	IBD	rs993380	G	A	-0.0507	0.0081	4.58701e-10	0.0084	0.0203	0.6787	39.1735
T2DM	IBD	rs9940149	A	G	-0.058	0.0095	9.29095e-10	-0.0058	0.0324	0.857	37.2699
T2DM	UC	rs10077431	A	C	-0.0487	0.0089	4.75499e-08	0.0138	0.0404	0.7322	29.939
T2DM	UC	rs10087241	A	G	-0.0475	0.008	2.79602e-09	0.016	0.0321	0.618399	35.25
T2DM	UC	rs10100265	C	A	-0.0491	0.0079	6.28796e-10	-0.0443	0.0418	0.2897	38.6239
T2DM	UC	rs10114341	C	T	-0.0409	0.0072	1.15101e-08	0.0098	0.0311	0.7519	32.2654
T2DM	UC	rs10401969	C	T	0.0921	0.0133	4.13143e-12	0.0469	0.0633	0.4581	47.9459
T2DM	UC	rs1050226	G	A	-0.0491	0.0074	3.34195e-11	0.0113	0.0317	0.720701	44.019
T2DM	UC	rs1061813	A	G	-0.0429	0.0073	3.37202e-09	0.0462	0.0317	0.144	34.532
T2DM	UC	rs1063355	G	T	0.0709	0.0079	3.71535e-19	-0.2074	0.0331	3.76704e-10	80.5249
T2DM	UC	rs10740322	A	G	0.0477	0.0085	2.10902e-08	-0.0212	0.0351	0.5457	31.4888
T2DM	UC	rs10811661	C	T	-0.1569	0.0098	4.13238e-58	-0.0369	0.0438	0.3993	256.126
T2DM	UC	rs10830963	G	C	0.0909	0.008	5.84655e-30	-0.0073	0.0321	0.8201	129.055
T2DM	UC	rs10842994	T	C	-0.0755	0.0091	1.01508e-16	0.0731	0.0406	0.0715896	68.8206
T2DM	UC	rs10974438	C	A	0.0591	0.0075	3.01301e-15	-0.0173	0.0317	0.585901	62.0825
T2DM	UC	rs11098676	C	T	0.054	0.0096	2.02698e-08	0.0024	0.0401	0.9516	31.6375
T2DM	UC	rs11107116	T	G	0.0467	0.0085	3.74999e-08	0.0805	0.0354	0.0229002	30.1825
T2DM	UC	rs1111875	T	C	-0.0948	0.0072	3.61493e-39	0.071	0.0307	0.0209599	173.269
T2DM	UC	rs11257655	T	C	0.0737	0.0087	1.96607e-17	-0.0164	0.035	0.639	71.7464
T2DM	UC	rs1127655	T	C	-0.0438	0.0079	2.47098e-08	-0.0081	0.0309	0.7939	30.7363
T2DM	UC	rs11708067	G	A	-0.0965	0.0086	5.93335e-29	-0.01	0.041	0.8063	125.861
T2DM	UC	rs11925227	A	G	-0.0534	0.0095	2.24999e-08	0.009	0.0391	0.8177	31.5931
T2DM	UC	rs11926707	C	T	0.0463	0.0082	1.68601e-08	0.0113	0.0326	0.7278	31.878
T2DM	UC	rs12088739	G	A	-0.0884	0.013	9.79264e-12	-0.068	0.0656	0.2997	46.2333
T2DM	UC	rs12299509	G	A	0.0467	0.0073	2.08699e-10	-0.0103	0.0315	0.743201	40.9197
T2DM	UC	rs12617659	T	C	-0.0685	0.0103	2.82683e-11	-0.0024	0.0433	0.9566	44.2229
T2DM	UC	rs12910825	G	A	0.0517	0.0074	2.16421e-12	0.0633	0.0318	0.0464697	48.8036
T2DM	UC	rs12945601	C	T	-0.048	0.008	1.71799e-09	-0.0009	0.031	0.9773	35.9959
T2DM	UC	rs12970134	A	G	0.0555	0.008	5.30884e-12	-0.0326	0.0388	0.401	48.1217
T2DM	UC	rs13234269	A	T	-0.0583	0.0078	6.9775e-14	0.0166	0.0308	0.590799	55.8564
T2DM	UC	rs13239186	T	C	0.0539	0.0085	2.70402e-10	-0.0057	0.0321	0.8584	40.2055
T2DM	UC	rs13330951	G	A	-0.0456	0.0081	1.53801e-08	-0.0188	0.031	0.5443	31.6896
T2DM	UC	rs13389219	T	C	-0.0722	0.0074	2.1062e-22	-0.0263	0.0323	0.4159	95.1664
T2DM	UC	rs1359790	A	G	-0.0796	0.008	2.79512e-23	0.0098	0.0339	0.772899	98.9723
T2DM	UC	rs1496653	G	A	-0.0769	0.0088	2.57217e-18	0.0223	0.0332	0.5021	76.3457
T2DM	UC	rs1552224	C	A	-0.1034	0.0101	8.63575e-25	0.0523	0.0361	0.1471	104.775
T2DM	UC	rs16988333	G	A	-0.0745	0.013	9.16896e-09	-0.0155	0.0552	0.779399	32.8383
T2DM	UC	rs17086692	T	G	-0.0467	0.0084	2.48102e-08	-0.0103	0.0332	0.7556	30.9053
T2DM	UC	rs17168486	T	C	0.0742	0.0094	2.17721e-15	-0.0057	0.0385	0.8825	62.2972
T2DM	UC	rs17405722	A	G	0.087	0.0146	2.27798e-09	-0.0403	0.0514	0.4331	35.5046
T2DM	UC	rs17411031	G	C	-0.045	0.0081	3.03501e-08	-0.0438	0.0357	0.2192	30.8612
T2DM	UC	rs1758632	G	C	0.0491	0.0081	1.36e-09	-0.0509	0.031	0.1004	36.7403
T2DM	UC	rs17631783	T	C	-0.0487	0.0089	3.94903e-08	0.0386	0.0368	0.2946	29.939
T2DM	UC	rs17791513	G	A	-0.1027	0.0148	4.61424e-12	0.0665	0.0473	0.1597	48.1451
T2DM	UC	rs1801214	T	C	0.0903	0.0074	5.51569e-34	0.0415	0.0312	0.1839	148.838
T2DM	UC	rs1899951	T	C	-0.1118	0.0109	1.63682e-24	0.0525	0.0409	0.1992	105.17
T2DM	UC	rs2058913	T	A	-0.0491	0.0078	3.26099e-10	-0.0639	0.0311	0.0398804	39.6205
T2DM	UC	rs2237892	T	C	-0.096	0.0157	8.74601e-10	0.0925	0.0696	0.1839	37.3846
T2DM	UC	rs2246618	T	C	0.0513	0.0084	1.20301e-09	0.0342	0.0356	0.3368	37.2928
T2DM	UC	rs2261181	T	C	0.0985	0.0118	9.1791e-17	0.0422	0.0593	0.4764	69.665
T2DM	UC	rs2294120	G	A	-0.0443	0.0079	1.61801e-08	-0.012	0.0309	0.697301	31.442
T2DM	UC	rs2296173	G	A	0.065	0.0087	7.65773e-14	-0.0003	0.0391	0.9944	55.8101
T2DM	UC	rs2299383	T	C	0.0412	0.0073	1.49001e-08	0.0234	0.0309	0.4492	31.8497
T2DM	UC	rs243019	C	T	0.0566	0.0071	2.28981e-15	-0.0541	0.031	0.0805601	63.5376
T2DM	UC	rs2493394	G	A	0.073	0.0113	1.15101e-10	-0.0428	0.0447	0.3386	41.7284
T2DM	UC	rs2796441	A	G	-0.0715	0.0073	1.962e-22	0.011	0.0311	0.723501	95.9043
T2DM	UC	rs2820426	G	A	0.0521	0.0073	1.30197e-12	-0.04	0.0316	0.2055	50.9285
T2DM	UC	rs2867125	C	T	0.0601	0.0096	4.32504e-10	-0.0012	0.0416	0.9762	39.188
T2DM	UC	rs2908282	A	G	0.0552	0.0094	4.25001e-09	0.0717	0.0496	0.148	34.4806
T2DM	UC	rs2925979	C	T	-0.0534	0.0078	9.0615e-12	0.0161	0.0329	0.624001	46.863
T2DM	UC	rs2943656	G	A	0.0902	0.0074	6.6973e-34	-0.0635	0.0316	0.0442996	148.509
T2DM	UC	rs3217992	T	C	0.0527	0.0073	7.2277e-13	0.0031	0.0316	0.9207	52.1081
T2DM	UC	rs340874	C	T	0.0626	0.0073	8.40621e-18	0.0467	0.0311	0.1328	73.5198
T2DM	UC	rs348330	A	G	-0.0487	0.0081	1.86402e-09	0.0161	0.0323	0.6186	36.1442
T2DM	UC	rs3756784	G	T	0.0505	0.0091	2.58899e-08	-0.0584	0.0371	0.1149	30.7934
T2DM	UC	rs3802177	A	G	-0.1217	0.008	2.32113e-52	0.0378	0.0318	0.2337	231.256
T2DM	UC	rs459193	G	A	0.0711	0.0083	8.80846e-18	-0.0525	0.033	0.1117	73.3643
T2DM	UC	rs4622883	G	A	-0.0435	0.0078	3.01599e-08	0.0315	0.0318	0.3217	31.099
T2DM	UC	rs4686471	C	T	0.0534	0.0081	4.28154e-11	-0.0054	0.0316	0.8656	43.4564
T2DM	UC	rs4812829	A	G	0.0532	0.0095	2.44298e-08	-0.0246	0.0379	0.516901	31.3569
T2DM	UC	rs4823182	G	A	0.0482	0.0077	3.35799e-10	0.0185	0.0309	0.550201	39.1795
T2DM	UC	rs4865796	A	G	0.053	0.0078	1.32892e-11	-0.0356	0.0325	0.2737	46.1636
T2DM	UC	rs516946	C	T	0.0824	0.0085	3.15864e-22	-0.0527	0.0382	0.167	93.9487
T2DM	UC	rs5215	T	C	-0.0678	0.0073	2.08882e-20	0.0355	0.0308	0.249	86.2379
T2DM	UC	rs55966194	G	C	-0.0526	0.0088	2.25398e-09	0.0642	0.0375	0.0873092	35.7238
T2DM	UC	rs576674	A	G	-0.0654	0.0097	1.79184e-11	0.0472	0.053	0.3739	45.4517
T2DM	UC	rs6059662	G	A	0.0446	0.0079	1.51199e-08	0.0288	0.0366	0.4326	31.8693
T2DM	UC	rs61953351	T	G	-0.07	0.0091	1.97606e-14	0.033	0.0343	0.3363	59.1607
T2DM	UC	rs622217	C	T	-0.0485	0.0077	3.12903e-10	-0.0487	0.0307	0.1128	39.6687
T2DM	UC	rs6494307	G	C	-0.0443	0.0078	1.66802e-08	0.0239	0.031	0.4407	32.2533
T2DM	UC	rs6515236	C	A	-0.0504	0.0091	3.34303e-08	-0.0035	0.038	0.9266	30.6716
T2DM	UC	rs67232546	T	C	0.0596	0.0096	4.66101e-10	0.0263	0.043	0.5407	38.5388
T2DM	UC	rs6767484	G	A	0.1209	0.0076	2.70085e-56	0.0197	0.0333	0.5528	252.865
T2DM	UC	rs6785040	C	T	-0.0633	0.0111	1.26401e-08	0.0613	0.0372	0.0996598	32.5175
T2DM	UC	rs6795735	T	C	-0.0558	0.0073	1.63005e-14	0.0069	0.032	0.8293	58.4176
T2DM	UC	rs6878122	A	G	-0.0564	0.0079	1.18796e-12	0.0438	0.0366	0.2318	50.9607
T2DM	UC	rs6960043	C	T	0.064	0.0071	3.61077e-19	-0.0014	0.0313	0.964	81.2333
T2DM	UC	rs7144011	T	G	0.0482	0.0085	1.63599e-08	0.0047	0.0361	0.8974	32.1523
T2DM	UC	rs7177055	A	G	0.0647	0.0079	2.746e-16	-0.0158	0.0334	0.636	67.0601
T2DM	UC	rs7240767	C	T	0.0451	0.0081	2.157e-08	0.0544	0.0315	0.0839808	30.9985
T2DM	UC	rs72802358	C	G	-0.1168	0.0133	1.97015e-18	0.0424	0.052	0.4143	77.1044
T2DM	UC	rs72892910	T	G	0.0648	0.0099	6.42836e-11	0.055	0.0382	0.1496	42.8372
T2DM	UC	rs735949	C	T	-0.0711	0.0106	1.94581e-11	-0.0372	0.0511	0.4665	44.9849
T2DM	UC	rs753270	C	T	0.0528	0.0079	2.70209e-11	0.0259	0.0312	0.4057	44.6635
T2DM	UC	rs7561798	G	A	0.04	0.0072	2.79402e-08	0.002	0.0309	0.9491	30.8612
T2DM	UC	rs7572970	G	A	0.059	0.0087	1.39091e-11	-0.1143	0.0381	0.00272301	45.9836
T2DM	UC	rs7607777	T	G	-0.137	0.0125	9.39723e-28	-0.0201	0.0684	0.7687	120.077
T2DM	UC	rs7674212	T	G	-0.0465	0.0075	6.18201e-10	0.0764	0.0312	0.0143499	38.4354
T2DM	UC	rs7685296	T	C	-0.0511	0.0081	2.31702e-10	-0.0317	0.0338	0.348	39.794
T2DM	UC	rs7729395	T	C	0.1373	0.016	1.10103e-17	-0.0886	0.0667	0.1845	73.6211
T2DM	UC	rs7756992	G	A	0.1297	0.0078	5.99929e-62	0.0475	0.0325	0.1448	276.263
T2DM	UC	rs7786095	G	A	-0.0743	0.0129	9.64295e-09	-0.0107	0.0657	0.8708	33.1706
T2DM	UC	rs780094	C	T	0.0692	0.0074	5.15941e-21	-0.0574	0.0321	0.0740696	87.4242
T2DM	UC	rs7845219	C	T	-0.0422	0.0072	4.54496e-09	-0.0131	0.0307	0.6699	34.3489
T2DM	UC	rs7903146	T	C	0.3059	0.0077	1e-200	-0.0088	0.0384	0.8195	1570.68
T2DM	UC	rs7929543	C	A	0.0828	0.0138	2.19902e-09	0.2235	0.0617	0.000291702	35.9959
T2DM	UC	rs7955901	T	C	-0.0444	0.0072	7.16094e-10	0.0233	0.0318	0.4635	38.0233
T2DM	UC	rs8068804	A	G	0.0587	0.0078	4.41062e-14	-0.0114	0.0336	0.735201	56.6253
T2DM	UC	rs8108269	G	T	0.0644	0.0079	3.11387e-16	-0.0073	0.0333	0.8268	66.4398
T2DM	UC	rs825476	T	C	0.0524	0.0073	6.80456e-13	0.044	0.0314	0.16	51.5166
T2DM	UC	rs840967	A	C	-0.0497	0.008	5.44202e-10	-0.0012	0.0309	0.9687	38.5905
T2DM	UC	rs849135	A	G	-0.0999	0.0072	1.04112e-43	-0.0516	0.0309	0.0950802	192.402
T2DM	UC	rs853974	C	T	-0.0601	0.0088	7.85778e-12	0.0376	0.0346	0.2778	46.6359
T2DM	UC	rs9369425	A	G	-0.0546	0.0085	1.12899e-10	0.0278	0.0332	0.4031	41.2564
T2DM	UC	rs963740	T	A	-0.0479	0.0086	2.23198e-08	0.0053	0.0377	0.8882	31.0193
T2DM	UC	rs9844972	C	G	0.0956	0.0148	1.02601e-10	0.1068	0.0679	0.116	41.7192
T2DM	UC	rs9894220	G	A	-0.0585	0.0079	1.51705e-13	-0.0498	0.0313	0.1117	54.8256
T2DM	UC	rs9928094	G	A	0.1045	0.0072	3.58922e-47	-0.0223	0.031	0.4729	210.517
T2DM	UC	rs993380	G	A	-0.0507	0.0081	4.58701e-10	0.03	0.0314	0.339	39.1735
T2DM	UC	rs9940149	A	G	-0.058	0.0095	9.29095e-10	0.0255	0.0501	0.6106	37.2699
T2DM	CD	rs10100265	C	A	-0.0491	0.0079	6.28796e-10	-0.0261532	0.0121721	0.0316658	38.6239
T2DM	CD	rs10401969	C	T	0.0921	0.0133	4.13143e-12	-0.0488022	0.0234656	0.03755	47.9459
T2DM	CD	rs10811661	C	T	-0.1569	0.0098	4.13238e-58	-0.0109439	0.0164012	0.504603	256.126
T2DM	CD	rs10974438	C	A	0.0591	0.0075	3.01301e-15	-0.0322705	0.0130904	0.0136934	62.0825
T2DM	CD	rs1111875	T	C	-0.0948	0.0072	3.61493e-39	0.0360721	0.0120861	0.00283955	173.269
T2DM	CD	rs11708067	G	A	-0.0965	0.0086	5.93335e-29	0.0103509	0.0149991	0.490131	125.861
T2DM	CD	rs12970134	A	G	0.0555	0.008	5.30884e-12	0.00136872	0.0141025	0.922683	48.1217
T2DM	CD	rs16988333	G	A	-0.0745	0.013	9.16896e-09	0.0312254	0.0229436	0.173527	32.8383
T2DM	CD	rs17168486	T	C	0.0742	0.0094	2.17721e-15	-0.000440135	0.0160932	0.978181	62.2972
T2DM	CD	rs17405722	A	G	0.087	0.0146	2.27798e-09	-0.0207159	0.0230441	0.36867	35.5046
T2DM	CD	rs17411031	G	C	-0.045	0.0081	3.03501e-08	-0.00938163	0.0140673	0.504829	30.8612
T2DM	CD	rs2237892	T	C	-0.096	0.0157	8.74601e-10	-0.0137203	0.0263969	0.603223	37.3846
T2DM	CD	rs2246618	T	C	0.0513	0.0084	1.20301e-09	-0.0317178	0.0128378	0.0134862	37.2928
T2DM	CD	rs2493394	G	A	0.073	0.0113	1.15101e-10	-0.11681	0.0201528	6.78188e-09	41.7284
T2DM	CD	rs2867125	C	T	0.0601	0.0096	4.32504e-10	0.0100972	0.0163269	0.536288	39.188
T2DM	CD	rs340874	C	T	0.0626	0.0073	8.40621e-18	0.00399944	0.0125874	0.750687	73.5198
T2DM	CD	rs3802177	A	G	-0.1217	0.008	2.32113e-52	-0.00416006	0.0136239	0.7601	231.256
T2DM	CD	rs516946	C	T	0.0824	0.0085	3.15864e-22	0.0162345	0.0139503	0.244528	93.9487
T2DM	CD	rs5215	T	C	-0.0678	0.0073	2.08882e-20	0.034182	0.0125739	0.00655828	86.2379
T2DM	CD	rs67232546	T	C	0.0596	0.0096	4.66101e-10	-0.00397604	0.015757	0.800782	38.5388
T2DM	CD	rs6767484	G	A	0.1209	0.0076	2.70085e-56	0.0376999	0.0130263	0.00380198	252.865
T2DM	CD	rs6795735	T	C	-0.0558	0.0073	1.63005e-14	-0.0136783	0.0126105	0.278066	58.4176
T2DM	CD	rs6960043	C	T	0.064	0.0071	3.61077e-19	0.0146088	0.0125442	0.244187	81.2333
T2DM	CD	rs7144011	T	G	0.0482	0.0085	1.63599e-08	-0.0136987	0.0153714	0.372832	32.1523
T2DM	CD	rs72802358	C	G	-0.1168	0.0133	1.97015e-18	0.00584463	0.0184202	0.751021	77.1044
T2DM	CD	rs7561798	G	A	0.04	0.0072	2.79402e-08	0.0150484	0.0126003	0.232365	30.8612
T2DM	CD	rs7607777	T	G	-0.137	0.0125	9.39723e-28	0.121298	0.0191237	2.25632e-10	120.077
T2DM	CD	rs7729395	T	C	0.1373	0.016	1.10103e-17	-0.0160584	0.0300402	0.592951	73.6211
T2DM	CD	rs7756992	G	A	0.1297	0.0078	5.99929e-62	0.0555148	0.014064	7.90406e-05	276.263
T2DM	CD	rs780094	C	T	0.0692	0.0074	5.15941e-21	-0.116483	0.0120611	4.55722e-22	87.4242
T2DM	CD	rs825476	T	C	0.0524	0.0073	6.80456e-13	0.00698834	0.0123236	0.570667	51.5166
T2DM	CD	rs849135	A	G	-0.0999	0.0072	1.04112e-43	-0.0691412	0.0121514	1.27069e-08	192.402
T2DM	CD	rs853974	C	T	-0.0601	0.0088	7.85778e-12	0.027662	0.0141836	0.0511423	46.6359
T2DM	CD	rs9928094	G	A	0.1045	0.0072	3.58922e-47	0.00733521	0.012512	0.557703	210.517
T2DM	CD	rs9940149	A	G	-0.058	0.0095	9.29095e-10	-0.0180242	0.0156125	0.248307	37.2699

## Sheet: Supplementary Table 2
Supplementary Table 2. Detailed information of instrumental variables used in reverse MR analyses
IBDs traits	Glucose and glycemic traits	SNP	Effect allele	Other allele	Exposure (IBDs traits)			Outcome (Glucose and glycemic traits)			F-statstic
					Beta	SE	P-value	Beta	SE	P-value
IBD	Glucose	rs10737481	G	T	0.1229	0.0199	6.20197e-10	-0.0019	0.0018	0.1319	38.1278
IBD	Glucose	rs10807943	C	T	-0.3667	0.0425	6.19869e-18	0.0035	0.0037	0.2843	74.3951
IBD	Glucose	rs12536069	C	T	0.2433	0.0398	9.40892e-10	0.0005	0.0063	0.5715	37.3565
IBD	Glucose	rs1391371	T	A	-0.1844	0.0257	7.03396e-13	-0.0064	0.0036	0.01766	51.4573
IBD	Glucose	rs1391372	C	A	-0.1778	0.0241	1.47707e-13	0.0018	0.003	0.522001	54.4013
IBD	Glucose	rs17689550	T	C	-0.134	0.0245	4.68198e-08	-0.0035	0.0029	0.2111	29.9058
IBD	Glucose	rs181316459	C	G	0.6531	0.051	1.30197e-37	-0.0119	0.0118	0.3156	163.744
IBD	Glucose	rs2230724	A	G	0.1094	0.0199	4.12297e-08	-0.0005	0.0018	0.888	30.2137
IBD	Glucose	rs3197999	A	G	0.131	0.0204	1.38099e-10	-0.0117	0.002	2.56e-07	41.2206
IBD	Glucose	rs4409764	G	T	-0.1183	0.0199	2.59102e-09	-0.0004	0.0016	0.9523	35.328
IBD	Glucose	rs4676410	A	G	0.1414	0.0225	3.15798e-10	-0.0011	0.0025	0.4187	39.4796
IBD	Glucose	rs7936070	T	G	0.116	0.0201	8.11503e-09	0.0038	0.0019	0.0277997	33.2957
IBD	Glucose	rs9988642	C	T	-0.2865	0.0487	4.10904e-09	-0.0051	0.0037	0.1121	34.5979
IBD	HbA1c	rs10737481	G	T	0.1229	0.0199	6.20197e-10	-0.0055	0.0102	0.5867	38.1278
IBD	HbA1c	rs10807943	C	T	-0.3667	0.0425	6.19869e-18	-0.0088	0.0165	0.5928	74.3951
IBD	HbA1c	rs12536069	C	T	0.2433	0.0398	9.40892e-10	0.0299	0.0297	0.3155	37.3565
IBD	HbA1c	rs1391371	T	A	-0.1844	0.0257	7.03396e-13	-0.0036	0.0159	0.821	51.4573
IBD	HbA1c	rs1391372	C	A	-0.1778	0.0241	1.47707e-13	0.0122	0.015	0.4154	54.4013
IBD	HbA1c	rs17689550	T	C	-0.134	0.0245	4.68198e-08	0.0062	0.0155	0.690799	29.9058
IBD	HbA1c	rs2230724	A	G	0.1094	0.0199	4.12297e-08	-0.0107	0.0099	0.2799	30.2137
IBD	HbA1c	rs3197999	A	G	0.131	0.0204	1.38099e-10	0.0415	0.0111	0.000181201	41.2206
IBD	HbA1c	rs4409764	G	T	-0.1183	0.0199	2.59102e-09	-0.0005	0.0103	0.9637	35.328
IBD	HbA1c	rs4676410	A	G	0.1414	0.0225	3.15798e-10	0.0081	0.0118	0.494899	39.4796
IBD	HbA1c	rs7936070	T	G	0.116	0.0201	8.11503e-09	-0.0079	0.01	0.4294	33.2957
IBD	HbA1c	rs9988642	C	T	-0.2865	0.0487	4.10904e-09	-0.0658	0.0216	0.00235099	34.5979
IBD	T2DM	rs10737481	G	T	0.1229	0.0199	6.20197e-10	0.0191	0.0079	0.0149699	38.1278
IBD	T2DM	rs17689550	T	C	-0.134	0.0245	4.68198e-08	0.0335	0.012	0.00539995	29.9058
IBD	T2DM	rs2230724	A	G	0.1094	0.0199	4.12297e-08	-0.0002	0.0078	0.9761	30.2137
IBD	T2DM	rs3197999	A	G	0.131	0.0204	1.38099e-10	-0.0011	0.0087	0.898	41.2206
IBD	T2DM	rs4409764	G	T	-0.1183	0.0199	2.59102e-09	-0.0052	0.0072	0.4745	35.328
IBD	T2DM	rs7936070	T	G	0.116	0.0201	8.11503e-09	-0.0204	0.0079	0.00937001	33.2957
IBD	T2DM	rs9988642	C	T	-0.2865	0.0487	4.10904e-09	-0.0076	0.0155	0.6252	34.5979
UC	Glucose	rs10807943	C	T	-0.3637	0.0656	2.91702e-08	0.0035	0.0037	0.2843	30.645
UC	Glucose	rs11078921	A	C	0.1813	0.0324	2.208e-08	-0.0008	0.0018	0.8265	31.2149
UC	Glucose	rs181316459	C	G	0.6536	0.0797	2.33722e-16	-0.0119	0.0118	0.3156	66.8149
UC	Glucose	rs75144213	T	G	0.4317	0.0786	3.97503e-08	-0.0072	0.0049	0.1068	30.0762
UC	Glucose	rs7553638	G	A	-0.1928	0.0308	3.70297e-10	0.0033	0.0018	0.0229699	39.034
UC	Glucose	rs9275160	A	G	-0.2857	0.0342	7.32318e-17	-0.0039	0.0025	0.02791	69.3153
UC	HbA1c	rs10807943	C	T	-0.3637	0.0656	2.91702e-08	-0.0088	0.0165	0.5928	30.645
UC	HbA1c	rs11078921	A	C	0.1813	0.0324	2.208e-08	0.0083	0.0106	0.4345	31.2149
UC	HbA1c	rs75144213	T	G	0.4317	0.0786	3.97503e-08	-0.0164	0.027	0.5424	30.0762
UC	HbA1c	rs7553638	G	A	-0.1928	0.0308	3.70297e-10	0.0064	0.0103	0.5351	39.034
UC	HbA1c	rs9275160	A	G	-0.2857	0.0342	7.32318e-17	0.0022	0.0134	0.8692	69.3153
UC	T2DM	rs11078921	A	C	0.1813	0.0324	2.208e-08	0.0051	0.0076	0.5041	31.2149
UC	T2DM	rs75144213	T	G	0.4317	0.0786	3.97503e-08	0.0312	0.0197	0.1134	30.0762
UC	T2DM	rs7553638	G	A	-0.1928	0.0308	3.70297e-10	-0.0095	0.0078	0.2209	39.034
CD	Glucose	rs10758669	A	C	-0.14975	0.012299	4.18504e-34	0.0014	0.0018	0.3672	148.042
CD	Glucose	rs10798069	T	G	-0.070387	0.0119822	4.24717e-09	-0.0029	0.0018	0.3107	34.4958
CD	Glucose	rs10800309	G	A	-0.0904086	0.0126389	8.47813e-13	0.0008	0.0019	0.8104	51.1432
CD	Glucose	rs11117431	G	A	-0.14927	0.0164404	1.09094e-19	0.0024	0.0023	0.2558	82.372
CD	Glucose	rs11152949	G	A	0.133849	0.0128549	2.17921e-25	-0.0011	0.002	0.8052	108.304
CD	Glucose	rs11159833	T	C	0.155227	0.0207601	7.59277e-14	-0.004	0.0033	0.4246	55.8783
CD	Glucose	rs11167518	A	C	0.279727	0.0198222	3.21144e-45	-0.0036	0.0036	0.2331	198.769
CD	Glucose	rs11175963	T	C	-0.157847	0.0240031	4.83059e-11	0.0037	0.0037	0.2538	43.2272
CD	Glucose	rs11185982	C	T	-0.109139	0.0168972	1.05412e-10	0.0043	0.0026	0.4147	41.7019
CD	Glucose	rs11236797	A	C	0.180737	0.0120572	8.53886e-51	0.0039	0.0018	0.0171498	224.223
CD	Glucose	rs11691685	G	A	-0.157687	0.0233162	1.35176e-11	-0.0033	0.0034	0.2624	45.7178
CD	Glucose	rs11713774	C	T	0.132662	0.0171654	1.08868e-14	0.0022	0.0026	0.2969	59.6949
CD	Glucose	rs11768997	T	G	0.226326	0.0208449	1.83443e-27	0.0147	0.0066	0.1697	117.756
CD	Glucose	rs11793497	G	A	0.168922	0.0121801	9.80393e-44	-0.0093	0.0019	8.52707e-06	191.991
CD	Glucose	rs12131796	A	G	-0.149913	0.0137993	1.71396e-27	-0.0004	0.002	0.7862	117.89
CD	Glucose	rs12411259	A	G	0.134364	0.0137443	1.42758e-22	0.0007	0.0021	0.9043	95.483
CD	Glucose	rs1250573	A	G	-0.141693	0.0134477	5.85733e-26	0.0011	0.002	0.324	110.903
CD	Glucose	rs1267501	C	T	0.0871787	0.0151984	9.69059e-09	0.0023	0.0023	0.3455	32.8917
CD	Glucose	rs12694846	G	A	0.115366	0.0136242	2.50092e-17	-0.0044	0.0019	0.00751104	71.6534
CD	Glucose	rs12766391	A	G	0.18718	0.0122458	9.59401e-53	0.0002	0.0018	0.8479	233.124
CD	Glucose	rs12796489	A	C	-0.79177	0.0526931	4.95564e-51	-0.0062	0.0161	0.5624	225.302
CD	Glucose	rs1292053	G	A	0.0911854	0.0118917	1.74703e-14	0.0007	0.0019	0.9363	58.765
CD	Glucose	rs12949918	C	T	-0.104177	0.0123587	3.47376e-17	-0.0045	0.0018	0.0288297	71.0074
CD	Glucose	rs1297258	T	C	-0.127246	0.0122169	2.10523e-25	0.0019	0.0018	0.1543	108.372
CD	Glucose	rs13001325	T	C	-0.122687	0.0125708	1.67687e-22	-0.0003	0.0019	0.7491	95.1652
CD	Glucose	rs13407913	G	A	0.114508	0.0119519	9.63607e-22	-0.0034	0.0018	0.0373302	91.7104
CD	Glucose	rs1363907	A	G	0.102575	0.0125984	3.89135e-16	-0.0041	0.0018	0.0264801	66.2487
CD	Glucose	rs140143	T	G	-0.126945	0.013562	7.94511e-21	-0.0097	0.0025	0.000243602	87.543
CD	Glucose	rs1456896	T	C	0.0977081	0.0131392	1.03467e-13	0.0001	0.0018	0.8657	55.2705
CD	Glucose	rs1517352	C	A	0.0800097	0.0124517	1.31362e-10	0.0027	0.0018	0.1097	41.272
CD	Glucose	rs1569328	T	C	-0.109215	0.0167191	6.47441e-11	0.0017	0.0025	0.8248	42.6541
CD	Glucose	rs1646019	T	C	-0.111379	0.013383	8.61787e-17	0.0006	0.0019	0.6591	69.217
CD	Glucose	rs17129991	T	C	-0.284461	0.0450901	2.81365e-10	-0.002	0.0069	0.782899	39.7847
CD	Glucose	rs17293632	T	C	0.128384	0.0139602	3.69828e-20	-0.0034	0.0021	0.1858	84.5063
CD	Glucose	rs17391694	T	C	-0.119051	0.0199954	2.61818e-09	-0.0092	0.0027	0.000636898	35.437
CD	Glucose	rs17622378	G	A	0.190197	0.0120781	7.17133e-56	0.0037	0.0017	0.1638	247.396
CD	Glucose	rs17694108	A	G	0.0795895	0.0134523	3.29018e-09	-0.0018	0.0022	0.4491	34.9922
CD	Glucose	rs181826	A	C	0.0995948	0.0127047	4.53419e-15	-0.0005	0.0019	0.593999	61.4171
CD	Glucose	rs1847472	A	C	-0.0853854	0.0132299	1.08971e-10	0.0014	0.0019	0.4516	41.637
CD	Glucose	rs2024092	A	G	0.147664	0.0143378	7.12525e-25	0.0011	0.0022	0.446	105.961
CD	Glucose	rs212388	T	C	-0.102377	0.0124319	1.79515e-16	0.0035	0.0017	0.0318302	67.7717
CD	Glucose	rs2227551	T	G	0.0994456	0.0137489	4.72389e-13	0.003	0.002	0.0888894	52.2898
CD	Glucose	rs2270395	T	C	0.124328	0.0144786	8.92689e-18	0.0065	0.0022	0.00702199	73.6851
CD	Glucose	rs2284553	G	A	0.103192	0.0123247	5.626e-17	-0.0013	0.0019	0.650401	70.0566
CD	Glucose	rs2395022	C	A	-0.177152	0.0281553	3.1348e-10	0.0004	0.0048	0.8052	39.5736
CD	Glucose	rs2413583	T	C	-0.210407	0.0168361	7.72147e-36	-0.0041	0.0025	0.0383398	155.954
CD	Glucose	rs2488389	A	G	0.112584	0.014511	8.59409e-15	-0.0014	0.0022	0.4871	60.1601
CD	Glucose	rs2538470	G	A	-0.0749643	0.0122847	1.04597e-09	0.0008	0.0019	0.5223	37.2241
CD	Glucose	rs259964	G	A	-0.0713342	0.0119064	2.08238e-09	0.0005	0.0018	0.735301	35.8826
CD	Glucose	rs2641348	G	A	-0.121336	0.0198422	9.65162e-10	0.0073	0.0026	0.0578695	37.3803
CD	Glucose	rs26528	C	T	0.119845	0.0122466	1.2933e-22	-0.0027	0.0017	0.1728	95.6783
CD	Glucose	rs2790241	T	G	-0.0968433	0.0154101	3.29079e-10	-0.0011	0.0022	0.893	39.4787
CD	Glucose	rs2847278	T	C	-0.167426	0.0159039	6.46398e-26	0.0018	0.0025	0.49	110.709
CD	Glucose	rs2974935	T	G	0.0755507	0.0121937	5.79522e-10	0.0027	0.0019	0.0352201	38.3747
CD	Glucose	rs3024505	A	G	0.165311	0.0159634	3.94548e-25	-0.0001	0.0023	0.8781	107.13
CD	Glucose	rs303429	T	C	0.0762756	0.0124275	8.37568e-10	0.0025	0.0019	0.174	37.657
CD	Glucose	rs3129871	C	A	-0.087922	0.0130803	1.79556e-11	-0.0034	0.0019	0.0725705	45.1618
CD	Glucose	rs3184504	C	T	-0.067651	0.0119969	1.71017e-08	0.0004	0.0017	0.9076	31.789
CD	Glucose	rs3197999	A	G	0.155114	0.0128775	2.05211e-33	-0.0117	0.002	2.56e-07	144.891
CD	Glucose	rs34592089	A	G	0.199406	0.0249741	1.41059e-15	-0.002	0.0052	0.459501	63.7136
CD	Glucose	rs34779708	G	T	0.134457	0.0123872	1.89714e-27	0.0013	0.0019	0.709	117.689
CD	Glucose	rs34787213	T	C	-0.14973	0.0183059	2.85496e-16	0.0001	0.0027	0.5837	66.8587
CD	Glucose	rs34804116	A	C	-0.0939086	0.0126747	1.27145e-13	-0.0027	0.0019	0.1097	54.8665
CD	Glucose	rs35164067	A	G	-0.143373	0.015563	3.18787e-20	0.0018	0.0022	0.3699	84.8003
CD	Glucose	rs35320439	C	T	0.0840555	0.0137546	9.89464e-10	-0.0016	0.0025	0.7673	37.3319
CD	Glucose	rs36016881	G	A	-0.108961	0.0170379	1.60313e-10	-0.0041	0.0023	0.0957701	40.8826
CD	Glucose	rs3776414	G	T	0.0888353	0.012297	5.04313e-13	0.0017	0.0019	0.324	52.1621
CD	Glucose	rs3801810	A	G	0.105079	0.01402	6.63285e-14	0.0004	0.0021	0.8694	56.1439
CD	Glucose	rs3853824	C	T	0.0813612	0.0126283	1.17319e-10	0.0014	0.0019	0.3937	41.4927
CD	Glucose	rs438475	A	G	0.159076	0.0172814	3.41507e-20	-0.0008	0.0032	0.8335	84.6645
CD	Glucose	rs4703855	T	C	-0.073261	0.0132248	3.03054e-08	-0.0007	0.002	0.685799	30.6788
CD	Glucose	rs4795397	G	A	0.132338	0.0120311	3.83619e-28	-0.0039	0.0016	0.0421202	120.854
CD	Glucose	rs516246	T	C	0.114576	0.0123121	1.3277e-20	0.0036	0.0017	0.0148201	86.5297
CD	Glucose	rs559928	C	T	0.099124	0.0158237	3.74524e-10	-0.0012	0.0023	0.247	39.2263
CD	Glucose	rs56163845	G	A	-0.091908	0.0134853	9.3994e-12	-0.0039	0.0018	0.0259998	46.4292
CD	Glucose	rs6062496	A	G	0.120078	0.0124099	3.81593e-22	0.0013	0.002	0.4184	93.5414
CD	Glucose	rs6074022	T	C	-0.0963211	0.0137745	2.6965e-12	-0.0007	0.0019	0.9575	48.8751
CD	Glucose	rs6111031	T	C	-0.282366	0.018121	9.60727e-55	0.0011	0.0027	0.8123	242.251
CD	Glucose	rs61839660	T	C	0.148159	0.0203346	3.19227e-13	0.0029	0.0034	0.2294	53.0596
CD	Glucose	rs640466	C	T	-0.0758092	0.0124963	1.30704e-09	-0.0013	0.0019	0.7289	36.7897
CD	Glucose	rs6456426	A	C	-0.0991795	0.0119962	1.3671e-16	-0.0029	0.0018	0.4934	68.3082
CD	Glucose	rs6500315	G	A	0.145539	0.0146056	2.17721e-23	0.0013	0.0023	0.8608	99.1997
CD	Glucose	rs6556417	G	A	0.155097	0.0172125	2.04644e-19	0.0023	0.0025	0.2526	81.1303
CD	Glucose	rs6561151	A	G	0.147148	0.0142318	4.6752e-25	-0.0011	0.0022	0.6797	106.794
CD	Glucose	rs6651252	C	T	-0.149029	0.0183017	3.86011e-16	0.0054	0.0027	0.0388696	66.2649
CD	Glucose	rs6679677	A	C	-0.185152	0.0220556	4.66659e-17	-0.0112	0.0029	0.0002169	70.425
CD	Glucose	rs6738394	A	G	0.0777406	0.011991	8.97635e-11	0.0043	0.0018	0.0705797	42.0155
CD	Glucose	rs6738490	C	T	0.226164	0.0120892	4.25794e-78	0.0004	0.0018	0.621901	348.834
CD	Glucose	rs6740462	A	C	0.099737	0.0141387	1.7362e-12	0.0002	0.002	0.9233	49.7378
CD	Glucose	rs6827756	C	T	-0.0789645	0.0125632	3.27002e-10	-0.0006	0.0019	0.650401	39.491
CD	Glucose	rs6908425	C	T	0.103988	0.0150464	4.80839e-12	0.0058	0.002	0.00734903	47.7422
CD	Glucose	rs7015630	C	T	-0.0842498	0.0137523	8.99974e-10	0.0007	0.0021	0.6134	37.5171
CD	Glucose	rs7085798	A	C	-0.174348	0.0120372	1.52651e-47	-0.0007	0.0018	0.8479	209.374
CD	Glucose	rs71624119	A	G	-0.0923221	0.0149485	6.574e-10	-0.0004	0.0023	0.7757	38.1291
CD	Glucose	rs7194886	T	C	-0.226986	0.0121749	1.4184e-77	-0.0002	0.0018	1	346.453
CD	Glucose	rs7236492	T	C	-0.0996611	0.017342	9.09452e-09	-0.0033	0.0026	0.1154	33.0152
CD	Glucose	rs72727394	T	C	0.103233	0.0149661	5.28202e-12	0.0073	0.0023	0.00267701	47.5578
CD	Glucose	rs727563	T	C	-0.0921252	0.014461	1.88274e-10	-0.0024	0.0022	0.324	40.5686
CD	Glucose	rs7438704	G	A	0.0839019	0.0126601	3.41979e-11	0.0024	0.0019	0.1657	43.9021
CD	Glucose	rs7517847	G	T	-0.335814	0.0124758	1.37721e-159	0.0017	0.0018	0.1979	719.616
CD	Glucose	rs7608910	G	A	0.120609	0.0121405	2.94917e-23	0.0035	0.0019	0.0516702	98.6005
CD	Glucose	rs76906269	G	A	0.394341	0.0370279	1.74703e-26	-0.0107	0.0073	0.1212	113.297
CD	Glucose	rs7711427	C	A	0.24803	0.0124713	5.16535e-88	-0.0001	0.0018	0.9151	394.063
CD	Glucose	rs7773324	A	G	0.078744	0.012909	1.06106e-09	0.0019	0.0023	0.3807	37.1958
CD	Glucose	rs7786444	T	C	0.112085	0.0183382	9.83354e-10	0.002	0.0026	0.404	37.3443
CD	Glucose	rs77981966	T	C	0.182656	0.0222451	2.1923e-16	-0.0246	0.0035	1.58016e-14	67.3782
CD	Glucose	rs780094	C	T	-0.116483	0.0120611	4.55722e-22	0.0281	0.0017	5.90337e-60	93.1893
CD	Glucose	rs7848647	C	T	0.141308	0.0129961	1.54846e-27	0.0034	0.0019	0.06925	118.092
CD	Glucose	rs7969592	G	A	-0.0731898	0.011991	1.03612e-09	-0.0034	0.0018	0.0795408	37.2421
CD	Glucose	rs79980175	C	A	-0.134258	0.0182147	1.69551e-13	0.0027	0.0026	0.4947	54.3013
CD	Glucose	rs8127691	C	T	-0.123357	0.0121887	4.4761e-24	-0.0002	0.0018	0.8311	102.327
CD	Glucose	rs915286	A	G	0.066645	0.0119709	2.5875e-08	0.0003	0.0018	0.9127	30.985
CD	Glucose	rs921720	G	A	0.118254	0.0123632	1.12254e-21	0.0012	0.0017	0.6016	91.4096
CD	Glucose	rs9264942	C	T	0.150794	0.0128298	6.77798e-32	-0.0043	0.002	0.0191602	137.962
CD	Glucose	rs9457247	T	C	0.123663	0.0124045	2.07922e-23	-0.0007	0.0018	0.8479	99.2912
CD	Glucose	rs9491892	G	T	0.137869	0.0163762	3.80102e-17	0.0007	0.0025	0.9843	70.8294
CD	Glucose	rs9494844	A	C	-0.088944	0.0142376	4.18071e-10	0.0018	0.0021	0.5006	39.0118
CD	Glucose	rs9554587	G	A	-0.0951561	0.0146501	8.28896e-11	0.0004	0.0022	0.9286	42.1712
CD	Glucose	rs9594766	A	G	-0.0735547	0.0121434	1.38526e-09	-0.0016	0.0018	0.6811	36.6764
CD	Glucose	rs9889296	A	G	-0.143097	0.0137815	2.95665e-25	-0.0019	0.002	0.2882	107.702
CD	HbA1c	rs10798069	T	G	-0.070387	0.0119822	4.24717e-09	-0.0028	0.0104	0.7886	34.4958
CD	HbA1c	rs10800309	G	A	-0.0904086	0.0126389	8.47813e-13	0.0126	0.0106	0.2363	51.1432
CD	HbA1c	rs11117431	G	A	-0.14927	0.0164404	1.09094e-19	0.0154	0.0121	0.2036	82.372
CD	HbA1c	rs11152949	G	A	0.133849	0.0128549	2.17921e-25	-0.0137	0.0107	0.2001	108.304
CD	HbA1c	rs11159833	T	C	0.155227	0.0207601	7.59277e-14	0.0047	0.0173	0.787	55.8783
CD	HbA1c	rs11167518	A	C	0.279727	0.0198222	3.21144e-45	0.012	0.0193	0.5343	198.769
CD	HbA1c	rs11175963	T	C	-0.157847	0.0240031	4.83059e-11	0.0202	0.0201	0.3133	43.2272
CD	HbA1c	rs11185982	C	T	-0.109139	0.0168972	1.05412e-10	-0.0035	0.0139	0.8006	41.7019
CD	HbA1c	rs11236797	A	C	0.180737	0.0120572	8.53886e-51	-0.0037	0.01	0.7115	224.223
CD	HbA1c	rs11691685	G	A	-0.157687	0.0233162	1.35176e-11	-0.0159	0.0192	0.4065	45.7178
CD	HbA1c	rs11713774	C	T	0.132662	0.0171654	1.08868e-14	-0.0073	0.0137	0.5932	59.6949
CD	HbA1c	rs11768997	T	G	0.226326	0.0208449	1.83443e-27	-0.0259	0.0154	0.092841	117.756
CD	HbA1c	rs11793497	G	A	0.168922	0.0121801	9.80393e-44	-0.0169	0.01	0.0917994	191.991
CD	HbA1c	rs12131796	A	G	-0.149913	0.0137993	1.71396e-27	-0.0037	0.0111	0.7382	117.89
CD	HbA1c	rs12411259	A	G	0.134364	0.0137443	1.42758e-22	0.0049	0.012	0.6817	95.483
CD	HbA1c	rs1250573	A	G	-0.141693	0.0134477	5.85733e-26	-0.0005	0.0108	0.9634	110.903
CD	HbA1c	rs1267501	C	T	0.0871787	0.0151984	9.69059e-09	-0.0021	0.0127	0.8658	32.8917
CD	HbA1c	rs12694846	G	A	0.115366	0.0136242	2.50092e-17	0.006	0.0112	0.5914	71.6534
CD	HbA1c	rs12766391	A	G	0.18718	0.0122458	9.59401e-53	0.0108	0.0106	0.3067	233.124
CD	HbA1c	rs1292053	G	A	0.0911854	0.0118917	1.74703e-14	0.0152	0.0103	0.1396	58.765
CD	HbA1c	rs12949918	C	T	-0.104177	0.0123587	3.47376e-17	-0.001	0.0104	0.9208	71.0074
CD	HbA1c	rs1297258	T	C	-0.127246	0.0122169	2.10523e-25	-0.0149	0.0105	0.1569	108.372
CD	HbA1c	rs13001325	T	C	-0.122687	0.0125708	1.67687e-22	-0.0031	0.0107	0.771401	95.1652
CD	HbA1c	rs13407913	G	A	0.114508	0.0119519	9.63607e-22	-0.0129	0.0102	0.205	91.7104
CD	HbA1c	rs1363907	A	G	0.102575	0.0125984	3.89135e-16	-0.0054	0.0102	0.5991	66.2487
CD	HbA1c	rs140143	T	G	-0.126945	0.013562	7.94511e-21	-0.0173	0.0098	0.0768599	87.543
CD	HbA1c	rs1456896	T	C	0.0977081	0.0131392	1.03467e-13	-0.0091	0.0105	0.3889	55.2705
CD	HbA1c	rs1517352	C	A	0.0800097	0.0124517	1.31362e-10	0.0062	0.0105	0.554501	41.272
CD	HbA1c	rs1569328	T	C	-0.109215	0.0167191	6.47441e-11	0.0088	0.0131	0.5034	42.6541
CD	HbA1c	rs1646019	T	C	-0.111379	0.013383	8.61787e-17	0.0044	0.0113	0.6965	69.217
CD	HbA1c	rs17129991	T	C	-0.284461	0.0450901	2.81365e-10	-0.0583	0.0386	0.131	39.7847
CD	HbA1c	rs17293632	T	C	0.128384	0.0139602	3.69828e-20	-0.0187	0.0117	0.1094	84.5063
CD	HbA1c	rs17391694	T	C	-0.119051	0.0199954	2.61818e-09	0.0057	0.0145	0.6953	35.437
CD	HbA1c	rs17622378	G	A	0.190197	0.0120781	7.17133e-56	-0.01	0.0102	0.3278	247.396
CD	HbA1c	rs17694108	A	G	0.0795895	0.0134523	3.29018e-09	0.0039	0.0111	0.729001	34.9922
CD	HbA1c	rs181826	A	C	0.0995948	0.0127047	4.53419e-15	-0.0044	0.0103	0.6725	61.4171
CD	HbA1c	rs1847472	A	C	-0.0853854	0.0132299	1.08971e-10	-0.0085	0.0109	0.4361	41.637
CD	HbA1c	rs2024092	A	G	0.147664	0.0143378	7.12525e-25	-0.0003	0.0128	0.9833	105.961
CD	HbA1c	rs212388	T	C	-0.102377	0.0124319	1.79515e-16	-0.0067	0.01	0.5068	67.7717
CD	HbA1c	rs2227551	T	G	0.0994456	0.0137489	4.72389e-13	0.0058	0.0112	0.6018	52.2898
CD	HbA1c	rs2270395	T	C	0.124328	0.0144786	8.92689e-18	-0.0108	0.012	0.3688	73.6851
CD	HbA1c	rs2284553	G	A	0.103192	0.0123247	5.626e-17	0.0096	0.0103	0.3521	70.0566
CD	HbA1c	rs2395022	C	A	-0.177152	0.0281553	3.1348e-10	-0.0129	0.0294	0.660201	39.5736
CD	HbA1c	rs2413583	T	C	-0.210407	0.0168361	7.72147e-36	-0.0166	0.0132	0.2082	155.954
CD	HbA1c	rs2488389	A	G	0.112584	0.014511	8.59409e-15	-0.0089	0.0124	0.4758	60.1601
CD	HbA1c	rs2538470	G	A	-0.0749643	0.0122847	1.04597e-09	-0.0013	0.0104	0.9028	37.2241
CD	HbA1c	rs259964	G	A	-0.0713342	0.0119064	2.08238e-09	0.013	0.0103	0.2068	35.8826
CD	HbA1c	rs2641348	G	A	-0.121336	0.0198422	9.65162e-10	0.0166	0.0162	0.3042	37.3803
CD	HbA1c	rs26528	C	T	0.119845	0.0122466	1.2933e-22	0.0293	0.0102	0.00399301	95.6783
CD	HbA1c	rs2790241	T	G	-0.0968433	0.0154101	3.29079e-10	0.0176	0.0128	0.1673	39.4787
CD	HbA1c	rs2847278	T	C	-0.167426	0.0159039	6.46398e-26	-0.0062	0.0136	0.6494	110.709
CD	HbA1c	rs28999107	T	G	0.0856594	0.0126539	1.2933e-11	-0.0077	0.0107	0.4731	45.8047
CD	HbA1c	rs2974935	T	G	0.0755507	0.0121937	5.79522e-10	0.0237	0.0101	0.0190301	38.3747
CD	HbA1c	rs3024505	A	G	0.165311	0.0159634	3.94548e-25	0.001	0.0144	0.9472	107.13
CD	HbA1c	rs303429	T	C	0.0762756	0.0124275	8.37568e-10	-0.0084	0.0103	0.4127	37.657
CD	HbA1c	rs3129871	C	A	-0.087922	0.0130803	1.79556e-11	0.0185	0.0127	0.145	45.1618
CD	HbA1c	rs3184504	C	T	-0.067651	0.0119969	1.71017e-08	0.0361	0.0102	0.000400904	31.789
CD	HbA1c	rs3197999	A	G	0.155114	0.0128775	2.05211e-33	0.0415	0.0111	0.000181201	144.891
CD	HbA1c	rs34592089	A	G	0.199406	0.0249741	1.41059e-15	-0.0131	0.0243	0.5887	63.7136
CD	HbA1c	rs34779708	G	T	0.134457	0.0123872	1.89714e-27	0.009	0.0107	0.4017	117.689
CD	HbA1c	rs34787213	T	C	-0.14973	0.0183059	2.85496e-16	0.0009	0.0151	0.9516	66.8587
CD	HbA1c	rs34804116	A	C	-0.0939086	0.0126747	1.27145e-13	0.0013	0.0103	0.8975	54.8665
CD	HbA1c	rs35164067	A	G	-0.143373	0.015563	3.18787e-20	0.0281	0.0132	0.0336504	84.8003
CD	HbA1c	rs35320439	C	T	0.0840555	0.0137546	9.89464e-10	0.0027	0.0109	0.8065	37.3319
CD	HbA1c	rs36016881	G	A	-0.108961	0.0170379	1.60313e-10	0.0042	0.0132	0.750601	40.8826
CD	HbA1c	rs3776414	G	T	0.0888353	0.012297	5.04313e-13	-0.0261	0.0105	0.01335	52.1621
CD	HbA1c	rs3801810	A	G	0.105079	0.01402	6.63285e-14	-0.0111	0.0118	0.3452	56.1439
CD	HbA1c	rs3853824	C	T	0.0813612	0.0126283	1.17319e-10	0.0082	0.0106	0.4403	41.4927
CD	HbA1c	rs438475	A	G	0.159076	0.0172814	3.41507e-20	-0.0184	0.0172	0.2855	84.6645
CD	HbA1c	rs4703855	T	C	-0.073261	0.0132248	3.03054e-08	0.0059	0.0109	0.5919	30.6788
CD	HbA1c	rs4795397	G	A	0.132338	0.0120311	3.83619e-28	0.0051	0.0101	0.615399	120.854
CD	HbA1c	rs516246	T	C	0.114576	0.0123121	1.3277e-20	-0.0162	0.0105	0.1244	86.5297
CD	HbA1c	rs559928	C	T	0.099124	0.0158237	3.74524e-10	0.0145	0.013	0.2651	39.2263
CD	HbA1c	rs56163845	G	A	-0.091908	0.0134853	9.3994e-12	0.0271	0.0109	0.0129	46.4292
CD	HbA1c	rs6062496	A	G	0.120078	0.0124099	3.81593e-22	0.0105	0.0102	0.3042	93.5414
CD	HbA1c	rs6074022	T	C	-0.0963211	0.0137745	2.6965e-12	-0.006	0.0117	0.6096	48.8751
CD	HbA1c	rs6111031	T	C	-0.282366	0.018121	9.60727e-55	0.0134	0.0159	0.3987	242.251
CD	HbA1c	rs61839660	T	C	0.148159	0.0203346	3.19227e-13	0.0108	0.0176	0.5378	53.0596
CD	HbA1c	rs640466	C	T	-0.0758092	0.0124963	1.30704e-09	-0.0199	0.0103	0.0535501	36.7897
CD	HbA1c	rs6456426	A	C	-0.0991795	0.0119962	1.3671e-16	-0.0124	0.01	0.2132	68.3082
CD	HbA1c	rs6500315	G	A	0.145539	0.0146056	2.17721e-23	0.0003	0.0122	0.9779	99.1997
CD	HbA1c	rs6556417	G	A	0.155097	0.0172125	2.04644e-19	0.0084	0.014	0.5469	81.1303
CD	HbA1c	rs6561151	A	G	0.147148	0.0142318	4.6752e-25	0.0026	0.0128	0.8371	106.794
CD	HbA1c	rs6651252	C	T	-0.149029	0.0183017	3.86011e-16	0.0059	0.0143	0.680801	66.2649
CD	HbA1c	rs6679677	A	C	-0.185152	0.0220556	4.66659e-17	0.0084	0.0168	0.6172	70.425
CD	HbA1c	rs6738394	A	G	0.0777406	0.011991	8.97635e-11	-0.0034	0.0102	0.741199	42.0155
CD	HbA1c	rs6738490	C	T	0.226164	0.0120892	4.25794e-78	-0.0031	0.0101	0.7612	348.834
CD	HbA1c	rs6740462	A	C	0.099737	0.0141387	1.7362e-12	0.0115	0.0115	0.3171	49.7378
CD	HbA1c	rs6827756	C	T	-0.0789645	0.0125632	3.27002e-10	-0.0006	0.0106	0.9533	39.491
CD	HbA1c	rs6908425	C	T	0.103988	0.0150464	4.80839e-12	-0.0062	0.0123	0.6151	47.7422
CD	HbA1c	rs7015630	C	T	-0.0842498	0.0137523	8.99974e-10	0.003	0.0116	0.7959	37.5171
CD	HbA1c	rs7085798	A	C	-0.174348	0.0120372	1.52651e-47	-0.001	0.0103	0.9255	209.374
CD	HbA1c	rs71624119	A	G	-0.0923221	0.0149485	6.574e-10	-0.0023	0.012	0.8499	38.1291
CD	HbA1c	rs7194886	T	C	-0.226986	0.0121749	1.4184e-77	-0.0006	0.0102	0.9516	346.453
CD	HbA1c	rs7236492	T	C	-0.0996611	0.017342	9.09452e-09	-0.0083	0.0139	0.5531	33.0152
CD	HbA1c	rs72727394	T	C	0.103233	0.0149661	5.28202e-12	0.0006	0.0126	0.9649	47.5578
CD	HbA1c	rs727563	T	C	-0.0921252	0.014461	1.88274e-10	-0.0137	0.0128	0.2854	40.5686
CD	HbA1c	rs7438704	G	A	0.0839019	0.0126601	3.41979e-11	-0.0074	0.0103	0.4747	43.9021
CD	HbA1c	rs7517847	G	T	-0.335814	0.0124758	1.37721e-159	0.0009	0.0102	0.9302	719.616
CD	HbA1c	rs7608910	G	A	0.120609	0.0121405	2.94917e-23	-0.0264	0.0106	0.0130299	98.6005
CD	HbA1c	rs76906269	G	A	0.394341	0.0370279	1.74703e-26	0.0464	0.0375	0.2163	113.297
CD	HbA1c	rs7711427	C	A	0.24803	0.0124713	5.16535e-88	0.0144	0.014	0.302	394.063
CD	HbA1c	rs7773324	A	G	0.078744	0.012909	1.06106e-09	0.0014	0.0107	0.8934	37.1958
CD	HbA1c	rs7786444	T	C	0.112085	0.0183382	9.83354e-10	0.0106	0.0153	0.4891	37.3443
CD	HbA1c	rs77981966	T	C	0.182656	0.0222451	2.1923e-16	-0.0785	0.0206	0.000133199	67.3782
CD	HbA1c	rs780094	C	T	-0.116483	0.0120611	4.55722e-22	0.0241	0.0105	0.02174	93.1893
CD	HbA1c	rs7848647	C	T	0.141308	0.0129961	1.54846e-27	-0.0047	0.011	0.672699	118.092
CD	HbA1c	rs7969592	G	A	-0.0731898	0.011991	1.03612e-09	0.0083	0.0101	0.4098	37.2421
CD	HbA1c	rs79980175	C	A	-0.134258	0.0182147	1.69551e-13	0.0093	0.0146	0.5254	54.3013
CD	HbA1c	rs8127691	C	T	-0.123357	0.0121887	4.4761e-24	0.0142	0.0103	0.1664	102.327
CD	HbA1c	rs915286	A	G	0.066645	0.0119709	2.5875e-08	-0.0025	0.01	0.8005	30.985
CD	HbA1c	rs921720	G	A	0.118254	0.0123632	1.12254e-21	0.0226	0.0102	0.02714	91.4096
CD	HbA1c	rs9264942	C	T	0.150794	0.0128298	6.77798e-32	0.0164	0.0128	0.1998	137.962
CD	HbA1c	rs9457247	T	C	0.123663	0.0124045	2.07922e-23	0.0018	0.01	0.8602	99.2912
CD	HbA1c	rs9491892	G	T	0.137869	0.0163762	3.80102e-17	-0.013	0.0142	0.3633	70.8294
CD	HbA1c	rs9494844	A	C	-0.088944	0.0142376	4.18071e-10	0.0039	0.012	0.746899	39.0118
CD	HbA1c	rs9554587	G	A	-0.0951561	0.0146501	8.28896e-11	-0.0071	0.0123	0.5674	42.1712
CD	HbA1c	rs9594766	A	G	-0.0735547	0.0121434	1.38526e-09	0.0136	0.0102	0.1815	36.6764
CD	HbA1c	rs9889296	A	G	-0.143097	0.0137815	2.95665e-25	0.0038	0.0111	0.7312	107.702
CD	T2DM	rs10798069	T	G	-0.070387	0.0119822	4.24717e-09	0.0134	0.0078	0.0881008	34.4958
CD	T2DM	rs10800309	G	A	-0.0904086	0.0126389	8.47813e-13	0.0132	0.0084	0.116	51.1432
CD	T2DM	rs11117431	G	A	-0.14927	0.0164404	1.09094e-19	-0.0045	0.01	0.6478	82.372
CD	T2DM	rs11152949	G	A	0.133849	0.0128549	2.17921e-25	0.0107	0.0084	0.2014	108.304
CD	T2DM	rs11159833	T	C	0.155227	0.0207601	7.59277e-14	0.0088	0.0135	0.5157	55.8783
CD	T2DM	rs11167518	A	C	0.279727	0.0198222	3.21144e-45	0.0185	0.0146	0.2052	198.769
CD	T2DM	rs11175963	T	C	-0.157847	0.0240031	4.83059e-11	-0.0178	0.0154	0.2472	43.2272
CD	T2DM	rs11185982	C	T	-0.109139	0.0168972	1.05412e-10	-0.0159	0.0108	0.1419	41.7019
CD	T2DM	rs11236797	A	C	0.180737	0.0120572	8.53886e-51	-0.0105	0.0079	0.1807	224.223
CD	T2DM	rs11691685	G	A	-0.157687	0.0233162	1.35176e-11	0.0199	0.0148	0.1785	45.7178
CD	T2DM	rs11713774	C	T	0.132662	0.0171654	1.08868e-14	0.0143	0.0109	0.1876	59.6949
CD	T2DM	rs11768997	T	G	0.226326	0.0208449	1.83443e-27	0.02	0.0122	0.1028	117.756
CD	T2DM	rs11793497	G	A	0.168922	0.0121801	9.80393e-44	-0.0224	0.0079	0.00472803	191.991
CD	T2DM	rs12131796	A	G	-0.149913	0.0137993	1.71396e-27	-0.0098	0.0088	0.2622	117.89
CD	T2DM	rs12411259	A	G	0.134364	0.0137443	1.42758e-22	-0.0121	0.0093	0.1951	95.483
CD	T2DM	rs1267501	C	T	0.0871787	0.0151984	9.69059e-09	0.0123	0.01	0.2181	32.8917
CD	T2DM	rs12694846	G	A	0.115366	0.0136242	2.50092e-17	0.0053	0.0082	0.5208	71.6534
CD	T2DM	rs12766391	A	G	0.18718	0.0122458	9.59401e-53	0.0156	0.0079	0.0495998	233.124
CD	T2DM	rs1292053	G	A	0.0911854	0.0118917	1.74703e-14	-0.014	0.0079	0.0747395	58.765
CD	T2DM	rs12949918	C	T	-0.104177	0.0123587	3.47376e-17	0.0157	0.0079	0.0476003	71.0074
CD	T2DM	rs1297258	T	C	-0.127246	0.0122169	2.10523e-25	-0.0077	0.0079	0.3309	108.372
CD	T2DM	rs13001325	T	C	-0.122687	0.0125708	1.67687e-22	-0.0086	0.0081	0.2872	95.1652
CD	T2DM	rs13407913	G	A	0.114508	0.0119519	9.63607e-22	0.0096	0.008	0.2289	91.7104
CD	T2DM	rs1363907	A	G	0.102575	0.0125984	3.89135e-16	0.0201	0.0079	0.0112101	66.2487
CD	T2DM	rs140143	T	G	-0.126945	0.013562	7.94511e-21	0.0056	0.008	0.4851	87.543
CD	T2DM	rs1456896	T	C	0.0977081	0.0131392	1.03467e-13	0.0121	0.0078	0.1213	55.2705
CD	T2DM	rs1517352	C	A	0.0800097	0.0124517	1.31362e-10	-0.0055	0.0081	0.4983	41.272
CD	T2DM	rs1569328	T	C	-0.109215	0.0167191	6.47441e-11	0.0159	0.0103	0.1223	42.6541
CD	T2DM	rs1646019	T	C	-0.111379	0.013383	8.61787e-17	-0.0013	0.0085	0.8807	69.217
CD	T2DM	rs17293632	T	C	0.128384	0.0139602	3.69828e-20	-0.0351	0.0093	0.000153501	84.5063
CD	T2DM	rs17391694	T	C	-0.119051	0.0199954	2.61818e-09	-0.0122	0.0109	0.2636	35.437
CD	T2DM	rs17622378	G	A	0.190197	0.0120781	7.17133e-56	-0.007	0.0076	0.3543	247.396
CD	T2DM	rs181826	A	C	0.0995948	0.0127047	4.53419e-15	0.0135	0.0081	0.094189	61.4171
CD	T2DM	rs1847472	A	C	-0.0853854	0.0132299	1.08971e-10	0.0176	0.0081	0.0302099	41.637
CD	T2DM	rs212388	T	C	-0.102377	0.0124319	1.79515e-16	-0.003	0.0074	0.6831	67.7717
CD	T2DM	rs2227551	T	G	0.0994456	0.0137489	4.72389e-13	0.0246	0.0088	0.00513701	52.2898
CD	T2DM	rs2284553	G	A	0.103192	0.0123247	5.626e-17	-0.0011	0.008	0.8952	70.0566
CD	T2DM	rs2395022	C	A	-0.177152	0.0281553	3.1348e-10	-0.0067	0.0198	0.736901	39.5736
CD	T2DM	rs2413583	T	C	-0.210407	0.0168361	7.72147e-36	-0.0139	0.0106	0.1873	155.954
CD	T2DM	rs2488389	A	G	0.112584	0.014511	8.59409e-15	0.014	0.0095	0.14	60.1601
CD	T2DM	rs2538470	G	A	-0.0749643	0.0122847	1.04597e-09	0.0063	0.0081	0.4355	37.2241
CD	T2DM	rs259964	G	A	-0.0713342	0.0119064	2.08238e-09	0.0028	0.0079	0.7198	35.8826
CD	T2DM	rs2641348	G	A	-0.121336	0.0198422	9.65162e-10	0.0703	0.0112	4.11197e-10	37.3803
CD	T2DM	rs26528	C	T	0.119845	0.0122466	1.2933e-22	0.0163	0.0077	0.0346697	95.6783
CD	T2DM	rs2790241	T	G	-0.0968433	0.0154101	3.29079e-10	0.0032	0.0096	0.7376	39.4787
CD	T2DM	rs2847278	T	C	-0.167426	0.0159039	6.46398e-26	-0.0248	0.0104	0.01734	110.709
CD	T2DM	rs2974935	T	G	0.0755507	0.0121937	5.79522e-10	0.018	0.0078	0.02208	38.3747
CD	T2DM	rs3024505	A	G	0.165311	0.0159634	3.94548e-25	-0.0017	0.0098	0.8647	107.13
CD	T2DM	rs303429	T	C	0.0762756	0.0124275	8.37568e-10	-0.0054	0.008	0.5042	37.657
CD	T2DM	rs3184504	C	T	-0.067651	0.0119969	1.71017e-08	-0.024	0.0073	0.001008	31.789
CD	T2DM	rs3197999	A	G	0.155114	0.0128775	2.05211e-33	-0.0011	0.0087	0.898	144.891
CD	T2DM	rs34779708	G	T	0.134457	0.0123872	1.89714e-27	0.0203	0.0082	0.0136301	117.689
CD	T2DM	rs34787213	T	C	-0.14973	0.0183059	2.85496e-16	0.0124	0.0112	0.2672	66.8587
CD	T2DM	rs34804116	A	C	-0.0939086	0.0126747	1.27145e-13	0.0047	0.0081	0.562999	54.8665
CD	T2DM	rs36016881	G	A	-0.108961	0.0170379	1.60313e-10	-0.022	0.0103	0.0336403	40.8826
CD	T2DM	rs3776414	G	T	0.0888353	0.012297	5.04313e-13	0.0102	0.0081	0.2101	52.1621
CD	T2DM	rs3801810	A	G	0.105079	0.01402	6.63285e-14	-0.0138	0.0092	0.1333	56.1439
CD	T2DM	rs3853824	C	T	0.0813612	0.0126283	1.17319e-10	0.0076	0.0082	0.3556	41.4927
CD	T2DM	rs4703855	T	C	-0.073261	0.0132248	3.03054e-08	-0.0075	0.0085	0.3809	30.6788
CD	T2DM	rs4795397	G	A	0.132338	0.0120311	3.83619e-28	-0.0029	0.0073	0.6875	120.854
CD	T2DM	rs516246	T	C	0.114576	0.0123121	1.3277e-20	-0.0121	0.0074	0.1037	86.5297
CD	T2DM	rs559928	C	T	0.099124	0.0158237	3.74524e-10	0.011	0.0101	0.2772	39.2263
CD	T2DM	rs56163845	G	A	-0.091908	0.0134853	9.3994e-12	0.0119	0.0085	0.1614	46.4292
CD	T2DM	rs6074022	T	C	-0.0963211	0.0137745	2.6965e-12	-0.0101	0.0083	0.2218	48.8751
CD	T2DM	rs6111031	T	C	-0.282366	0.018121	9.60727e-55	0.0114	0.012	0.34	242.251
CD	T2DM	rs61839660	T	C	0.148159	0.0203346	3.19227e-13	-0.021	0.0132	0.1118	53.0596
CD	T2DM	rs640466	C	T	-0.0758092	0.0124963	1.30704e-09	-0.0106	0.008	0.1876	36.7897
CD	T2DM	rs6456426	A	C	-0.0991795	0.0119962	1.3671e-16	-0.0057	0.0079	0.4674	68.3082
CD	T2DM	rs6500315	G	A	0.145539	0.0146056	2.17721e-23	-0.0047	0.0093	0.613901	99.1997
CD	T2DM	rs6556417	G	A	0.155097	0.0172125	2.04644e-19	-0.0012	0.0108	0.914	81.1303
CD	T2DM	rs6561151	A	G	0.147148	0.0142318	4.6752e-25	-0.0102	0.0096	0.2871	106.794
CD	T2DM	rs6651252	C	T	-0.149029	0.0183017	3.86011e-16	0.036	0.0114	0.00153801	66.2649
CD	T2DM	rs6679677	A	C	-0.185152	0.0220556	4.66659e-17	0.0517	0.0116	8.02602e-06	70.425
CD	T2DM	rs6738394	A	G	0.0777406	0.011991	8.97635e-11	0.0157	0.0078	0.0442996	42.0155
CD	T2DM	rs6738490	C	T	0.226164	0.0120892	4.25794e-78	-0.0196	0.0078	0.0124701	348.834
CD	T2DM	rs6740462	A	C	0.099737	0.0141387	1.7362e-12	-0.0254	0.0088	0.00412297	49.7378
CD	T2DM	rs6827756	C	T	-0.0789645	0.0125632	3.27002e-10	-0.0113	0.0082	0.1677	39.491
CD	T2DM	rs6908425	C	T	0.103988	0.0150464	4.80839e-12	0.0401	0.0087	3.94803e-06	47.7422
CD	T2DM	rs7015630	C	T	-0.0842498	0.0137523	8.99974e-10	-0.0098	0.009	0.2734	37.5171
CD	T2DM	rs7085798	A	C	-0.174348	0.0120372	1.52651e-47	-0.0035	0.0078	0.6555	209.374
CD	T2DM	rs7194886	T	C	-0.226986	0.0121749	1.4184e-77	-0.0021	0.0079	0.7878	346.453
CD	T2DM	rs72727394	T	C	0.103233	0.0149661	5.28202e-12	0.0431	0.0097	9.07591e-06	47.5578
CD	T2DM	rs727563	T	C	-0.0921252	0.014461	1.88274e-10	-0.0158	0.0102	0.1205	40.5686
CD	T2DM	rs7438704	G	A	0.0839019	0.0126601	3.41979e-11	0.0209	0.0082	0.01093	43.9021
CD	T2DM	rs7517847	G	T	-0.335814	0.0124758	1.37721e-159	-0.0002	0.0079	0.9788	719.616
CD	T2DM	rs7608910	G	A	0.120609	0.0121405	2.94917e-23	0.0039	0.0081	0.6317	98.6005
CD	T2DM	rs76906269	G	A	0.394341	0.0370279	1.74703e-26	0.0285	0.0258	0.2696	113.297
CD	T2DM	rs7711427	C	A	0.24803	0.0124713	5.16535e-88	0.0085	0.008	0.2893	394.063
CD	T2DM	rs7786444	T	C	0.112085	0.0183382	9.83354e-10	0.0686	0.0116	3.02197e-09	37.3443
CD	T2DM	rs780094	C	T	-0.116483	0.0120611	4.55722e-22	0.0692	0.0074	5.15941e-21	93.1893
CD	T2DM	rs7848647	C	T	0.141308	0.0129961	1.54846e-27	0.0237	0.0084	0.00485199	118.092
CD	T2DM	rs7969592	G	A	-0.0731898	0.011991	1.03612e-09	0.0059	0.0079	0.4566	37.2421
CD	T2DM	rs79980175	C	A	-0.134258	0.0182147	1.69551e-13	-0.0098	0.0117	0.4029	54.3013
CD	T2DM	rs915286	A	G	0.066645	0.0119709	2.5875e-08	0.034	0.0078	1.38401e-05	30.985
CD	T2DM	rs921720	G	A	0.118254	0.0123632	1.12254e-21	-0.0047	0.0073	0.5225	91.4096
CD	T2DM	rs9457247	T	C	0.123663	0.0124045	2.07922e-23	0.0056	0.0079	0.4793	99.2912
CD	T2DM	rs9491892	G	T	0.137869	0.0163762	3.80102e-17	0.0105	0.0109	0.3322	70.8294
CD	T2DM	rs9494844	A	C	-0.088944	0.0142376	4.18071e-10	0.0118	0.0091	0.1977	39.0118
CD	T2DM	rs9554587	G	A	-0.0951561	0.0146501	8.28896e-11	-0.0054	0.0095	0.5747	42.1712
CD	T2DM	rs9594766	A	G	-0.0735547	0.0121434	1.38526e-09	0.0087	0.0078	0.2697	36.6764
CD	T2DM	rs9889296	A	G	-0.143097	0.0137815	2.95665e-25	-0.0071	0.0088	0.4194	107.702
